# Supplementary material for: Multi-omics reveals cross-tissue regulatory mechanisms of autism risk loci via gut microbiota-immunity-brain axis
Source: AMB Express. 2025 Oct 29;15:161. doi: 10.1186/s13568-025-01969-4 (PMC12572420; doi:10.1186/s13568-025-01969-4)
Supplement: Supplementary file 1 — Supplementary Material 1 [file 13568_2025_1969_MOESM1_ESM.zip]

Archive with 10 entries (9 files):
- Code files/
- Code files/Batch forward Mendelian randomisation analysis.R
- Code files/Batch reverse Mendelian randomisation analysis.R
- Code files/Data Preparation Code for meta analysis.R
- Code files/Data processing code following meta-analysis.R
- Code files/Forward Mendelian randomisation analysis (Significant Associations).R
- Code files/Genomic Data Version Conversion (GRCh37 to GRCh38) and Merging Code.R
- Code files/Novel Loci-eQTL Enrichment Analysis (Brain cells) Code.R
- Code files/Novel Loci-eQTL Enrichment Analysis (Brain Tissues) Code.R
- Code files/Reverse Mendelian randomisation analysis (Significant Associations).R
