# Supplementary material for: Multi-omics reveals cross-tissue regulatory mechanisms of autism risk loci via gut microbiota-immunity-brain axis
Source: AMB Express. 2025 Oct 29;15:161. doi: 10.1186/s13568-025-01969-4 (PMC12572420; doi:10.1186/s13568-025-01969-4)
Supplement: Supplementary file 1 — Supplementary Material 1 [file 13568_2025_1969_MOESM1_ESM.zip › Code files/Batch forward Mendelian randomisation analysis.R]

# Load required packages
library(TwoSampleMR)
library(ieugwasr)
library(data.table)
library(dplyr)
library(stringr)
library(tidyverse)

# Custom function for string concatenation
'%+%' <- function(x, y) paste0(x, y)

# -------------------------- 1. Set Up Directories --------------------------
# Replace with your base working directory
base_dir <- "[Your base working directory path]"
setwd(base_dir)

# Create subdirectories (if not exist)
dir.create(base_dir %+% "/data", showWarnings = FALSE)  # For intermediate data
dir.create(base_dir %+% "/result", showWarnings = FALSE)  # For final results
dir.create(base_dir %+% "/MR_results", showWarnings = FALSE)  # For MR outputs

# Define path variables
path_data <- base_dir %+% "/data"    # Intermediate data storage
path_res <- base_dir %+% "/result"   # General results
path_mr <- base_dir %+% "/MR_results"# MR-specific results


# -------------------------- 2. Step 1: Preprocess Exposure Data (Gut Microbiome) --------------------------
## 2.1 Filter microbiome GWAS data by P-value (P < 1e-5)
# Get all gzipped microbiome files in the base directory
microbiome_files <- list.files(base_dir, pattern = "\\.gz$", full.names = TRUE)
message(paste("Found", length(microbiome_files), "microbiome GWAS files"))

# Filter each file (keep SNPs with P < 1e-5) and save to /data
for (i in seq_along(microbiome_files)) {
  file_name <- basename(microbiome_files[i])
  cat("Processing file:", file_name, "\n")
  
  # Read file (handle potential read errors)
  dat <- try(fread(microbiome_files[i], sep = "\t"), silent = TRUE)
  if (inherits(dat, "try-error")) {
    cat("Warning: Failed to read file", file_name, "\n")
    next
  }
  
  # Filter SNPs with P < 1e-5 (adjust column name if your P-value column differs)
  dat_filtered <- subset(dat, p_value < 1e-5)
  
  # Save filtered data
  fwrite(dat_filtered, file.path(path_data, file_name), sep = ",", col.names = TRUE, row.names = FALSE, quote = FALSE)
}

# Save file list for later use
save(microbiome_files, path_data, file = file.path(base_dir, "microbiome_file_list.Rdata"))


## 2.2 Format Exposure Data for TwoSampleMR + LD Clumping
# Load file list (if restarting from this step)
load(file.path(base_dir, "microbiome_file_list.Rdata"))

# Initialize storage for formatted exposure data
exp_list <- list()       # List to store formatted exposure data
exposure_phenotypes <- c()# List to store microbiome phenotype names

# Total number of files (for progress tracking)
total_files <- length(microbiome_files)

# Process each filtered microbiome file
for (i in seq_along(microbiome_files)) {
  # Progress tracking
  progress <- round((i / total_files) * 100, 2)
  file_name <- basename(microbiome_files[i])
  cat("Processing exposure file:", file_name, "(", progress, "% )\n")
  
  # Read filtered data
  file_path <- file.path(path_data, file_name)
  micro_dat <- fread(file_path)
  
  # Add required columns (adjust sample size if your data uses a different N)
  micro_dat$N <- 5959  # Fixed sample size (replace with actual N if available)
  micro_dat$PHENO <- file_name  # Use filename as phenotype label
  
  # Convert to data frame (required for TwoSampleMR)
  micro_dat <- as.data.frame(micro_dat)
  
  # Format data for TwoSampleMR (adjust column names to match your data!)
  formatted_exp <- format_data(
    micro_dat,
    type = "exposure",
    phenotype_col = "PHENO",
    snp_col = "hm_rsid",          # Replace with your SNP column name (e.g., "SNP")
    beta_col = "hm_beta",          # Replace with your effect size column name
    se_col = "standard_error",     # Replace with your standard error column name
    pval_col = "p_value",          # Replace with your P-value column name
    samplesize_col = "N",          # Sample size column (added above)
    effect_allele_col = "hm_effect_allele",  # Replace with your effect allele column
    other_allele_col = "hm_other_allele",    # Replace with your non-effect allele column
    eaf_col = "hm_effect_allele_frequency"   # Replace with your allele frequency column
  )
  
  ## Impute missing Effect Allele Frequencies (EAF) using 1000 Genomes
  # Replace with path to your 1000G frequency file (fileFrequency.frq)
  eaf_imputed <- get_eaf_from_1000G(
    dat = formatted_exp,
    path = "[Path to 1000G frequency data folder]",
    filename = "fileFrequency.frq",
    type = "exposure"
  )
  
  ## LD Clumping (reduce SNP correlation)
  # Replace with path to your PLINK executable and 1000G reference panel (EUR)
  clumped_snps <- ld_clump(
    dat = tibble(
      rsid = eaf_imputed$SNP,
      pval = eaf_imputed$pval.exposure,
      id = eaf_imputed$exposure
    ),
    clump_r2 = 0.1,    # LD threshold (adjustable; 0.1 = strict, 0.2 = lenient)
    clump_kb = 500,    # Physical distance threshold (500 kb)
    bfile = "[Path to 1000G EUR reference panel (e.g., 1kg.v3/EUR)]",
    plink_bin = "[Path to PLINK executable (plink.exe)]"
  )
  
  ## Keep only relevant columns
  cols_to_keep <- eaf_imputed %>%
    select(
      SNP, exposure, beta.exposure, se.exposure, pval.exposure,
      effect_allele.exposure, other_allele.exposure, eaf.exposure, samplesize.exposure
    )
  
  # Merge clumped SNPs with exposure data
  final_exp <- left_join(
    clumped_snps,
    cols_to_keep,
    by = c("rsid" = "SNP", "id" = "exposure")
  )
  
  # Store results
  exp_list[[i]] <- final_exp
  exposure_phenotypes <- c(exposure_phenotypes, file_name)
}

# Save formatted exposure data (with LD clumping)
save(exp_list, exposure_phenotypes, file = file.path(path_res, "formatted_exposures.Rdata"))


## 2.3 Combine All Exposure Data (Optional: For Cross-Checking)
# Load formatted exposure data (if restarting)
load(file.path(path_res, "formatted_exposures.Rdata"))

# Standardize column names across all exposure datasets
standard_cols <- c(
  "rsid", "p", "id", "beta.exposure", "se.exposure",
  "effect_allele.exposure", "other_allele.exposure", "eaf.exposure", "samplesize.exposure"
)

# Clean and standardize each exposure dataset
for (j in seq_along(exp_list)) {
  # Rename P-value column to "p" (consistent naming)
  if ("pval.exposure" %in% colnames(exp_list[[j]])) {
    colnames(exp_list[[j]])[colnames(exp_list[[j]]) == "pval.exposure"] <- "p"
    exp_list[[j]] <- exp_list[[j]] %>% select(-any_of("pval"))  # Remove old P-value column if exists
  }
  # Keep only standard columns
  exp_list[[j]] <- exp_list[[j]] %>% select(all_of(standard_cols))
}

# Combine all exposure data into one dataframe
combined_exposures <- bind_rows(exp_list)

# Save combined exposure data
save(combined_exposures, exposure_phenotypes, file = file.path(path_res, "combined_exposures.Rdata"))


# -------------------------- 3. Step 2: Preprocess Outcome Data (ASD) --------------------------
## 3.1 Load and Filter ASD GWAS Data
# Replace with path to your ASD meta-analysis results (RDS format)
asd_gwas_path <- "[Path to ASD meta-analysis RDS file (e.g., autism_meta_se.rds)]"
asd_gwas <- readRDS(asd_gwas_path)

# Load combined exposure data (to filter ASD SNPs to overlap with exposure SNPs)
load(file.path(path_res, "combined_exposures.Rdata"))
exposure_snps <- unique(combined_exposures$rsid)

# Keep only ASD SNPs that exist in exposure data (reduce computational load)
asd_gwas_filtered <- asd_gwas %>%
  filter(SNP %in% exposure_snps) %>%
  mutate(PHENO = "ASD")  # Label outcome phenotype

# Format ASD data for TwoSampleMR (adjust column names to match your ASD data!)
formatted_outcome <- format_data(
  as.data.frame(asd_gwas_filtered),
  type = "outcome",
  phenotype_col = "PHENO",
  snp_col = "SNP",                # Replace with your ASD SNP column name
  beta_col = "beta",              # Replace with your ASD effect size column
  se_col = "se",                  # Replace with your ASD standard error column
  pval_col = "p",                 # Replace with your ASD P-value column
  effect_allele_col = "effect_allele",  # Replace with your ASD effect allele column
  other_allele_col = "other_allele",    # Replace with your ASD non-effect allele column
  eaf_col = "eaf"                 # Replace with your ASD allele frequency column
)

# Add outcome ID (required for TwoSampleMR)
formatted_outcome$id.outcome <- "ASD"

# Save formatted outcome data
save(formatted_outcome, file = file.path(path_res, "formatted_outcome_asd.Rdata"))


# -------------------------- 4. Step 3: Batch Two-Sample MR Analysis --------------------------
## 4.1 Load Preprocessed Data
load(file.path(path_res, "formatted_exposures.Rdata"))    # Exposure list
load(file.path(path_res, "formatted_outcome_asd.Rdata"))  # Outcome (ASD)
load(file.path(path_res, "combined_exposures.Rdata"))     # For exposure phenotypes

# Initialize storage for MR results
mr_results <- list()

## 4.2 Run MR for Each Exposure-Outcome Pair
# Iterate over all microbiome exposures (one vs. ASD outcome)
for (i in seq_along(exp_list)) {
  exposure_name <- exposure_phenotypes[i]
  cat("Running MR for exposure:", exposure_name, "vs. Outcome: ASD\n")
  
  # Step 1: Rename exposure columns (match TwoSampleMR requirements)
  exp_data <- exp_list[[i]] %>%
    rename(
      SNP = rsid,
      id.exposure = id,
      pval.exposure = p
    ) %>%
    mutate(exposure = exposure_name)  # Add exposure label
  
  # Step 2: Harmonize exposure and outcome data (align alleles)
  harmonized_data <- harmonise_data(
    exposure_dat = exp_data,
    outcome_dat = formatted_outcome,
    action = 2  # Action for mismatched alleles: 2 = drop ambiguous SNPs
  )
  
  # Skip if no harmonized SNPs remain
  if (nrow(harmonized_data) == 0) {
    cat("Warning: No harmonized SNPs for exposure", exposure_name, "- skipping\n")
    next
  }
  
  # Step 3: Run Two-Sample MR (inverse variance weighted as primary method)
  mr_result <- mr(
    harmonized_data,
    method_list = c("mr_ivw"),  # Add other methods (e.g., "mr_egger", "mr_weighted_median") if needed
    snp_override = NULL
  )
  
  # Add exposure/outcome names to results
  mr_result$exposure <- exposure_name
  mr_result$outcome <- "ASD"
  
  # Step 4: Generate odds ratios (OR) and 95% CIs (for interpretability)
  mr_result_or <- generate_odds_ratios(mr_result)
  
  # Store results
  mr_results[[i]] <- mr_result_or
}

# Combine all MR results into one dataframe
all_mr_results <- bind_rows(mr_results)

## 4.3 Filter Significant Results (FDR < 0.05 or P < 0.05)
# Add FDR correction (Benjamini-Hochberg)
all_mr_results <- all_mr_results %>%
  mutate(fdr = p.adjust(pval, method = "BH"))

# Filter significant results (adjust threshold as needed)
significant_mr <- all_mr_results %>%
  filter(method == "Inverse variance weighted" & fdr < 0.05)  # Focus on IVW + FDR < 0.05

## 4.4 Save MR Results
# Save all results
fwrite(all_mr_results, file.path(path_mr, "all_mr_results.csv"), sep = ",", col.names = TRUE, row.names = FALSE)

# Save significant results (if any)
if (nrow(significant_mr) > 0) {
  fwrite(significant_mr, file.path(path_mr, "significant_mr_results.csv"), sep = ",", col.names = TRUE, row.names = FALSE)
  message(paste("Found", nrow(significant_mr), "significant microbiome-ASD MR associations"))
} else {
  message("No significant microbiome-ASD MR associations found (FDR < 0.05)")
}

# Save workspace for reproducibility
save.image(file.path(path_mr, "batch_mr_workspace.Rdata"))

message("Batch two-sample MR analysis completed! Results saved to: ", path_mr)
