# Supplementary material for: Multi-omics reveals cross-tissue regulatory mechanisms of autism risk loci via gut microbiota-immunity-brain axis
Source: AMB Express. 2025 Oct 29;15:161. doi: 10.1186/s13568-025-01969-4 (PMC12572420; doi:10.1186/s13568-025-01969-4)
Supplement: Supplementary file 1 — Supplementary Material 1 [file 13568_2025_1969_MOESM1_ESM.zip › Code files/Batch reverse Mendelian randomisation analysis.R]

#---------- Load Required Libraries ----------
library(TwoSampleMR)   # For MR analysis
library(dplyr)         # For data manipulation
library(pbapply)       # For progress bars in loops
library(data.table)    # For efficient file handling

#---------- Custom Function for Path Concatenation ----------
'%+%' <- function(x, y) paste0(x, y)

#---------- Step 1: Set Up Directories ----------
# Replace with your base directory
base_dir <- "[Your base directory path]"
setwd(base_dir)

# Create output directories (if not exist)
dir.create("reverse_mr_results", showWarnings = FALSE)
dir.create("reverse_mr_intermediate", showWarnings = FALSE)

# Define paths
path_results <- base_dir %+% "/reverse_mr_results"
path_intermediate <- base_dir %+% "/reverse_mr_intermediate"


#---------- Step 2: Prepare Exposure Data (ASD) ----------
## 2.1 Load preprocessed ASD GWAS data (replace with your file path)
asd_gwas_path <- "[Path to processed ASD GWAS RDS file (e.g., processed_autism_p5e-6.rds)]"
asd_data <- readRDS(asd_gwas_path)

## 2.2 Format ASD data as exposure for TwoSampleMR
exposure_data <- format_data(
  asd_data,
  type = "exposure",
  phenotype_col = "exposure",          # Column with exposure label
  snp_col = "SNP",                     # SNP ID column
  beta_col = "beta.exposure",          # Effect size column
  se_col = "se.exposure",              # Standard error column
  eaf_col = "eaf.exposure",            # Effect allele frequency column
  pval_col = "pval.exposure",          # P-value column
  effect_allele_col = "effect_allele.exposure",  # Effect allele column
  other_allele_col = "other_allele.exposure"     # Non-effect allele column
)

# Label exposure (ASD)
exposure_data$id.exposure <- "ASD"
message("Formatted ASD exposure data with ", nrow(exposure_data), " SNPs")


#---------- Step 3: Prepare Outcome Data (Gut Microbiome) ----------
## 3.1 Define path to microbiome data files (replace with your directory)
microbiome_dir <- "[Path to processed gut microbiome RDS files]"

## 3.2 Get list of microbiome outcome files
microbiome_files <- list.files(
  microbiome_dir,
  pattern = "\\.rds$",  # RDS format files
  full.names = TRUE     # Return full paths
)
message("Found ", length(microbiome_files), " gut microbiome outcome files")


#---------- Step 4: Batch Reverse MR Analysis ----------
## 4.1 Run MR for each ASD → microbiome pair (with progress bar)
mr_results <- pblapply(seq_along(microbiome_files), function(i) {
  tryCatch({
    # Get current microbiome file
    current_file <- microbiome_files[i]
    microbiome_name <- tools::file_path_sans_ext(basename(current_file))  # Remove file extension
    
    # 4.1.1 Load microbiome data
    microbiome_data <- readRDS(current_file)
    
    # 4.1.2 Rename columns to match TwoSampleMR outcome format
    # Replace ".exposure" suffix with ".outcome"
    colnames(microbiome_data) <- gsub("\\.exposure", ".outcome", colnames(microbiome_data))
    
    # Keep only required columns for outcome data
    microbiome_data <- microbiome_data %>%
      select(
        SNP, other_allele.outcome, effect_allele.outcome,
        beta.outcome, eaf.outcome, se.outcome, pval.outcome, id.outcome
      )
    
    # 4.1.3 Format as outcome data
    outcome_data <- format_data(
      microbiome_data,
      type = "outcome",
      phenotype_col = "outcome",          # Column with outcome label
      snp_col = "SNP",                    # SNP ID column
      beta_col = "beta.outcome",          # Effect size column
      se_col = "se.outcome",              # Standard error column
      eaf_col = "eaf.outcome",            # Effect allele frequency column
      pval_col = "pval.outcome",          # P-value column
      effect_allele_col = "effect_allele.outcome",  # Effect allele column
      other_allele_col = "other_allele.outcome"     # Non-effect allele column
    )
    
    # Label outcome with microbiome name
    outcome_data$id.outcome <- microbiome_name
    
    # 4.1.4 Filter to common SNPs between exposure and outcome
    common_snps <- intersect(exposure_data$SNP, outcome_data$SNP)
    if (length(common_snps) < 2) {  # Need ≥2 SNPs for reliable MR
      warning("Only ", length(common_snps), " common SNPs for ", microbiome_name, " - skipping")
      return(NULL)
    }
    
    # Subset to common SNPs
    exposure_filtered <- filter(exposure_data, SNP %in% common_snps)
    outcome_filtered <- filter(outcome_data, SNP %in% common_snps)
    
    # 4.1.5 Harmonize data (align alleles)
    harmonized_data <- harmonise_data(
      exposure_dat = exposure_filtered,
      outcome_dat = outcome_filtered,
      action = 2  # Drop ambiguous SNPs (strand issues)
    ) %>% filter(mr_keep)  # Keep only valid SNPs
    
    if (nrow(harmonized_data) < 2) {
      warning("Only ", nrow(harmonized_data), " valid SNPs after harmonization for ", microbiome_name, " - skipping")
      return(NULL)
    }
    
    # 4.1.6 Run MR analysis (primary method: Inverse Variance Weighted)
    mr_res <- mr(harmonized_data) %>%
      generate_odds_ratios()  # Convert beta to OR for interpretability
    
    # Add exposure/outcome labels
    mr_res$exposure <- "ASD"
    mr_res$outcome <- microbiome_name
    
    # Print progress
    message("Completed: ASD → ", microbiome_name, " (", i, "/", length(microbiome_files), ")")
    return(mr_res)
    
  }, error = function(e) {
    warning("Failed to process ", basename(microbiome_files[i]), " | Error: ", e$message)
    return(NULL)
  })
})

# Save intermediate results (in case of failure)
save(mr_results, file = path_intermediate %+% "/reverse_mr_intermediate_results.RData")


#---------- Step 5: Process and Save Final Results ----------
## 5.1 Combine all results (remove NULL entries)
all_results <- bind_rows(mr_results[!sapply(mr_results, is.null)])

## 5.2 Format results for readability
# Combine OR and 95% CI into a single column
all_results <- all_results %>%
  mutate(
    estimate = paste0(
      format(round(or, 2), nsmall = 2), " (",
      format(round(or_lci95, 2), nsmall = 2), "-",
      format(round(or_uci95, 2), nsmall = 2), ")"
    )
  )

# Format P-values (scientific notation for small P-values, 2 decimals for larger ones)
large_p_rows <- which(all_results$pval > 0.05)
all_results$pvalue <- format(all_results$pval, scientific = TRUE, digits = 2)
if (length(large_p_rows) > 0) {
  all_results$pvalue[large_p_rows] <- format(round(all_results$pval[large_p_rows], 2), nsmall = 2)
}

## 5.3 Save all results
write.csv(
  all_results %>% select(-pval),  # Exclude raw pval (keep formatted pvalue)
  file = path_results %+% "/all_reverse_mr_results.csv",
  row.names = FALSE,
  quote = TRUE
)

## 5.4 Filter significant results (IVW method + P < 0.05)
significant_results <- all_results %>%
  filter(method == "Inverse variance weighted", pval < 0.05)

# Save significant results (if any)
if (nrow(significant_results) > 0) {
  write.csv(
    significant_results %>% select(-pval),
    file = path_results %+% "/significant_reverse_mr_results.csv",
    row.names = FALSE,
    quote = TRUE
  )
  message("Found ", nrow(significant_results), " significant ASD → microbiome associations")
} else {
  message("No significant ASD → microbiome associations found (IVW, P < 0.05)")
}

# Save full workspace for reproducibility
save.image(file = path_results %+% "/reverse_mr_complete_workspace.RData")

message("Reverse MR analysis completed! Results saved to: ", path_results)
