# Supplementary material for: Multi-omics reveals cross-tissue regulatory mechanisms of autism risk loci via gut microbiota-immunity-brain axis
Source: AMB Express. 2025 Oct 29;15:161. doi: 10.1186/s13568-025-01969-4 (PMC12572420; doi:10.1186/s13568-025-01969-4)
Supplement: Supplementary file 1 — Supplementary Material 1 [file 13568_2025_1969_MOESM1_ESM.zip › Code files/Data Preparation Code for meta analysis.R]

library(data.table)
library(dplyr)
library(TwoSampleMR)

#============= PSY Data Preparation ================================================================
# Read data
PSY_data <- fread("[Please replace with path to combined_hg38.txt.gz file]")

# Filter out invalid rows with OR <= 0
PSY_data <- PSY_data[OR > 0, ]

# Handle extreme P-values (replace P=0 or P=1 with values close to the limit)
PSY_data[, P_safe := pmax(pmin(P, 1 - 1e-16), 1e-16)]

# Calculate log(OR) and expected standard error (SE)
PSY_data[, logOR := log(OR)]
PSY_data[, se_expected := abs(logOR / qnorm(P_safe/2, lower.tail = FALSE))]

# Compare differences between actual SE and expected SE (ignore NA values)
PSY_data[, se_diff := SE - se_expected]
PSY_data[is.na(se_diff), se_diff := 0]  # Replace NA with 0

# Determine if SE conversion is needed (use na.rm=TRUE)
if (mean(abs(PSY_data$se_diff), na.rm = TRUE) > 0.01) {
  PSY_data[, SE_logOR := SE / OR]
} else {
  PSY_data[, SE_logOR := SE]
}
# Note: The SE column in this dataset is already the standard error of log(OR), so no conversion is required


# Adjust parameters of the format_data function to match column names in PSY_data
PSY <- TwoSampleMR::format_data(
  PSY_data, type = "outcome",
  snp_col = "SNP",
  beta_col = "logOR",
  se_col = "SE",
  effect_allele_col = "A1",
  other_allele_col = "A2",
  pval_col = "P",
  eaf_col = "eaf.exposure",
  chr_col = "CHR",
  pos_col = "BP",
  samplesize_col = "N"
)
# Add outcome and id.outcome columns
PSY$outcome = 'autism_PSY'
PSY$id.outcome = 'autism_PSY'

### Impute Effect Allele Frequency (EAF)
# Call get_eaf_from_1000G function
PSY_eaf <- get_eaf_from_1000G(dat = PSY, 
                              path = "[Please replace with path to 1000G frequency data folder]", 
                              filename = "fileFrequency.frq", 
                              type = "exposure")

colnames(PSY_eaf)
PSY_eaf <- PSY_eaf %>%
  mutate(N = 46351)  # Set sample size (adjust if your sample size differs)

# Define columns to retain and their new names
new_columns <- c(
  "SNP" = "SNP",  # SNP column name remains "SNP"
  "N" = "N",       # Newly added sample size column
  "A1" = "A1",     # Retain original "A1" column (no renaming)
  "A2" = "A2",     # Retain original "A2" column (no renaming)
  "eaf" = "eaf.exposure",  # Allele frequency
  "beta" = "beta.outcome",  # Effect size
  "SE" = "se.outcome",      # Standard error
  "P" = "pval.outcome"      # P-value
)

# Select and rename columns
autism_PSY <- PSY_eaf %>%
  select(SNP, N, A1, A2, eaf.exposure, beta.outcome, se.outcome, pval.outcome) %>%
  rename(
    SNP = SNP,
    N = N,       # Rename to "N" (consistent naming)
    A1 = A1,     # Retain "A1" (no renaming)
    A2 = A2,     # Retain "A2" (no renaming)
    eaf = eaf.exposure,
    beta = beta.outcome,
    SE = se.outcome,
    P = pval.outcome
  )

# Inspect results
head(autism_PSY)

# Save modified data as TXT and RDS formats
# Set output path
output_path_txt <- "[Please replace with path to save autism_psy_modified.txt]"  
output_path_rds <- "[Please replace with path to save autism_psy.rds]"  

# Save as TXT (tab-separated, no row names/quotes)
write.table(autism_PSY, file = output_path_txt, sep = "\t", row.names = FALSE, quote = FALSE)
# Save as RDS (for efficient R data loading)
saveRDS(autism_PSY, output_path_rds)


#=============== UKB Data Preparation ===============================================================
ukb_data <- read.table("[Please replace with path to lifted_GRCh38_data.tsv file]", header = TRUE, sep = "\t")
head(ukb_data)

# Adjust parameters of the format_data function to match column names in ukb_data
ukb <- TwoSampleMR::format_data(
  ukb_data, type = "outcome",
  snp_col = "SNP",
  beta_col = "BETA",
  se_col = "SE",
  effect_allele_col = "A1",
  other_allele_col = "A2",
  pval_col = "P",
  eaf_col = "eaf.exposure",
  chr_col = "CHR",
  pos_col = "BP",
  samplesize_col = "N"
)
# Add outcome and id.outcome columns
ukb$outcome = 'autism_ukb'
ukb$id.outcome = 'autism_ukb'

### Impute Effect Allele Frequency (EAF)
# Call get_eaf_from_1000G function
ukb_eaf <- get_eaf_from_1000G(dat = ukb, 
                              path = "[Please replace with path to 1000G frequency data folder]", 
                              filename = "fileFrequency.frq", 
                              type = "exposure")  

colnames(ukb_eaf)
ukb_eaf <- ukb_eaf %>%
  mutate(N = 46351)  # Set sample size (adjust if your sample size differs)


# Select and rename columns
autism_ukb <- ukb_eaf %>%
  select(SNP, N, A1, A2, eaf.exposure, beta.outcome, se.outcome, pval.outcome) %>%
  rename(
    SNP = SNP,
    N = N,       # Rename to "N" (consistent naming)
    A1 = A1,     # Retain "A1" (no renaming)
    A2 = A2,     # Retain "A2" (no renaming)
    eaf = eaf.exposure,
    beta = beta.outcome,
    SE = se.outcome,
    P = pval.outcome
  )

# Inspect results
head(autism_ukb)

# Save modified data as TXT and RDS formats
# Set output path
output_path_txt <- "[Please replace with path to save autism_ukb_modified.txt]"  
output_path_rds <- "[Please replace with path to save autism_ukb.rds]"  

# Save as TXT (tab-separated, no row names/quotes)
write.table(autism_ukb, file = output_path_txt, sep = "\t", row.names = FALSE, quote = FALSE)
# Save as RDS (for efficient R data loading)
saveRDS(autism_ukb, output_path_rds)


#=============== GCST2 Data Preparation ==============================================================
GCST2_DATA <- read.delim("[Please replace with path to ASD_SPARK_EUR_iPSYCH_PGC.tsv file]", sep = "\t")
library(stringr)
# Extract rsID (extract string starting with "rs" at the end of MarkerName)
GCST2_DATA$rsID <- str_extract(GCST2_DATA$MarkerName, "rs\\d+$")

# Adjust parameters of the format_data function to match column names in GCST2_DATA
GCST2 <- TwoSampleMR::format_data(
  GCST2_DATA, type = "exposure",
  snp_col = "rsID",
  beta_col = "Effect",
  se_col = "StdErr",
  effect_allele_col = "Allele1",
  other_allele_col = "Allele2",
  pval_col = "P.value",
  eaf_col = "eaf.exposure",
  chr_col = "Chromosome",
  pos_col = "Position",
  samplesize_col = "TotalSampleSize"
)
# Add exposure and id.exposure columns
GCST2$exposure = 'autism_GCST2'
GCST2$id.exposure = 'autism_GCST2'

### Impute Effect Allele Frequency (EAF)
# Call get_eaf_from_1000G function
GCST_eaf <- get_eaf_from_1000G(dat = GCST2, 
                               path = "[Please replace with path to 1000G frequency data folder]", 
                               filename = "fileFrequency.frq", 
                               type = "exposure")  

head(GCST_eaf)
# Select and rename columns
library(dplyr)

# Ensure data is in data frame format
GCST_eaf <- as.data.frame(GCST_eaf)

# Explicitly select and rename columns
autism_GCST <- GCST_eaf %>%
  dplyr::select(SNP, samplesize.exposure, A1, A2, eaf.exposure, beta.exposure, se.exposure, pval.exposure) %>%
  dplyr::rename(
    N = samplesize.exposure,
    eaf = eaf.exposure,
    beta = beta.exposure,
    SE = se.exposure,
    P = pval.exposure
  )
# Inspect results
head(autism_GCST)

# Save modified data as TXT and RDS formats
# Set output path
output_path_txt <- "[Please replace with path to save autism_GCST2_modified.txt]"  
output_path_rds <- "[Please replace with path to save autism_GCST2.rds]"  

# Save as TXT (tab-separated, no row names/quotes)
write.table(autism_GCST, file = output_path_txt, sep = "\t", row.names = FALSE, quote = FALSE)
# Save as RDS (for efficient R data loading)
saveRDS(autism_GCST, output_path_rds)

# Clean up memory
gc()
