# Supplementary material for: Multi-omics reveals cross-tissue regulatory mechanisms of autism risk loci via gut microbiota-immunity-brain axis
Source: AMB Express. 2025 Oct 29;15:161. doi: 10.1186/s13568-025-01969-4 (PMC12572420; doi:10.1186/s13568-025-01969-4)
Supplement: Supplementary file 1 — Supplementary Material 1 [file 13568_2025_1969_MOESM1_ESM.zip › Code files/Data processing code following meta-analysis.R]

#### Gut-IBD/IBS-Autism Analysis

### Meta-Analysis
### Data Processing

# Load required packages
library(data.table)  # For fread(); explicitly loaded here
library(plinkbinr)
library(TwoSampleMR)
library(R.utils)
library(ieugwasr)
library(VariantAnnotation)
library(gwasvcf)
library(gwasglue)
library(dplyr)  # Load for select() function
## library(qqman)  # For Manhattan plots
## library(CMplot)  # For Manhattan plots


### Perform Meta-Analysis
# Read meta-analysis results
res = fread("[Please replace with path to METAANALYSIS2.TBL file]")  

head(res)

## Rename columns of 'res' to standard names
# Standard column names: "SNP", "beta", "se", "eaf", "effect_allele", "other_allele", "p", "N"
## res = res[, c(1:4, 8, 10, 12:13)]
res = res[, c(1:4, 8:10, 15)]
colnames(res)
colnames(res) = c("SNP", "effect_allele", "other_allele", "eaf",  "beta","se", "p", "HetPVal")  # Correct column names
# Convert both effect allele (EA) and other allele (OA) to uppercase (A/G/C/T)
res$effect_allele <- toupper(res$effect_allele)
res$other_allele <- toupper(res$other_allele)


# Adjust EAF (ensure EAF ≤ 0.5 by flipping alleles if needed)
res[, flip := ifelse(eaf > 0.5, 1, -1)]
res[, effect_allele_new := ifelse(flip == 1, effect_allele, other_allele)]
res[, other_allele_new := ifelse(flip == 1, other_allele, effect_allele)]
res[, eaf := ifelse(eaf > 0.5, eaf, 1 - eaf)]
res[, beta := beta * flip]

# Delete old allele columns and rename new columns
res[, c("effect_allele", "other_allele") := NULL]
setnames(res, "effect_allele_new", "effect_allele")
setnames(res, "other_allele_new", "other_allele")
res[, c("flip") := NULL]
head(res)
range(res$eaf)

# Convert data to numeric type
res$p <- as.numeric(res$p)
res$beta <- as.numeric(res$beta)
res$se <- as.numeric(res$se)
# Assume the correct column name for heterogeneity P-value is HetPVal
res$HetPVal <- as.numeric(res$HetPVal)  # Confirm column name if different


# Compare number of IVs (Instrumental Variables) with reference files
exp_data <- subset(res, p < 5e-8)  # Filter SNPs with genome-wide significance
clump <- ld_clump(dplyr::tibble(rsid = exp_data$SNP,
                                pval = exp_data$p),
                  clump_r2 = 0.001,  # LD r² threshold for clumping
                  clump_kb = 10000,   # Physical distance threshold (10kb)
                  plink_bin = "[Please replace with path to plink.exe]", 
                  bfile = "[Please replace with path to 1kg.v3/EUR reference panel]")
exp_data <- subset(exp_data, SNP %in% clump$rsid)  # Keep only non-clumped SNPs


## Export results
saveRDS(res, '[Please replace with path to save autism_meta_se.rds]')
saveRDS(exp_data, '[Please replace with path to save autism_meta_nominal_P5e-8.rds]')
write.table(exp_data, '[Please replace with path to save autism_meta_nominal.txt]', 
            sep = '\t', quote = FALSE, row.names = FALSE)
#### 'res' = Raw ASD data after METAL (with SE added, no P-value filter/LD clumping)
### 'exp_data' = GWAS meta-analysis results (with P-value filter and LD clumping)

# Read results
metal_data<- readRDS("[Please replace with path to autism_meta_nominal_P5e-8.rds]")
## Identify novel loci (distance > 500KB from previously reported SNPs)
metal_data_hetp<-subset(metal_data, HetPVal>0.05)  # Filter SNPs with no significant heterogeneity
#####======================== Process Raw Data ========================================
##### Import original raw datasets
## Import GCST1 data
file_path <- "[Please replace with path to GCST90275152.h.tsv.gz]"  # Replace with actual path
ori_GCST1 <- fread(file_path)
ori_GCST1 <- ori_GCST1[, .(rsid, chromosome, base_pair_location)]
colnames(ori_GCST1) <- c("SNP", "chr.exposure", "pos.exposure")

## Import FinnGen data
file_path <- "[Please replace with path to finngen_R12_KRA_PSY_AUTISM_EXMORE.gz]"  # Replace with actual path
ori_finngen <- fread(file_path)
ori_finngen <- ori_finngen[, .(rsids, `#chrom`, pos)]
colnames(ori_finngen) <- c("SNP", "chr.exposure", "pos.exposure")

## Import UKB data
ori_ukb<-read.table('[Please replace with path to lifted_GRCh38_data.tsv]', sep="\t", header=TRUE)
selected_columns <- c("SNP", "CHR", "BP")
ori_ukb <- ori_ukb[, selected_columns]
colnames(ori_ukb) <- c("SNP", "chr.exposure", "pos.exposure")

## Import GCST2 data
ori_GCST2<-readRDS('[Please replace with path to autism_GCST2_with_BP_CHR.rds]')
selected_columns <- c("SNP", "CHR", "BP")
ori_GCST2 <- ori_GCST2[, selected_columns]
colnames(ori_GCST2) <- c("SNP", "chr.exposure", "pos.exposure")

## Add 'CHR' and 'BP' columns to meta-analysis data
df1 <- rbind(ori_finngen, ori_GCST1, ori_ukb, ori_GCST2)
df1 <- df1[!duplicated(df1$SNP),]  # Remove duplicate SNPs

metal_data <- merge(metal_data, df1, by = "SNP")
metal_data_hetp <- merge(metal_data_hetp, df1, by = "SNP")
head(metal_data)
save.image("[Please replace with path to save prepare_metal_data.RData]")
rm(ori_finngen, ori_GCST1, ori_ukb, df1, ori_GCST2)
gc()  # Clean up memory

saveRDS(metal_data, '[Please replace with path to save metadata_with_LD_Pfilter5e-8_add-CHR&BP.rds]')
saveRDS(metal_data_hetp, '[Please replace with path to save metadata_with_LD_Pfilter5e-8_add-CHR&BP_strict.rds]')


##=======================================================================
# Read RDS files
## Import GCST1 data
file_path <- "[Please replace with path to GCST90275152.h.tsv.gz]"  # Replace with actual path
ori_GCST1 <- fread(file_path)
head(ori_GCST1)
GCST1 <- subset(ori_GCST1, p_value < 5e-8)  # Filter significant SNPs
rm(ori_GCST1)
gc()

## Import FinnGen data
file_path <- "[Please replace with path to finngen_R12_KRA_PSY_AUTISM_EXMORE.gz]"  # Replace with actual path
ori_finngen <- fread(file_path)
head(ori_finngen)
finngen <- subset(ori_finngen, pval < 5e-8)  # Filter significant SNPs
rm(ori_finngen)
gc()

## Import UKB data
ori_ukb<-read.table('[Please replace with path to lifted_GRCh38_data.tsv]', sep="\t", header=TRUE)
head(ori_ukb)
ukb <- subset(ori_ukb, P < 5e-8)  # Filter significant SNPs
rm(ori_ukb)
gc()

## Import GCST2 data
ori_GCST2<-readRDS('[Please replace with path to autism_GCST2_with_BP_CHR.rds]')
head(ori_GCST2)
GCST2 <- subset(ori_GCST2, P < 5e-8)  # Filter significant SNPs
rm(ori_GCST2)
gc()


### Perform LD Clumping ####
clump_finngen <- ld_clump(dplyr::tibble(rsid = finngen$rsids,
                                        pval = finngen$pval),
                          clump_r2 = 0.001, clump_kb = 10000,
                          plink_bin = "[Please replace with path to plink.exe]", 
                          bfile = "[Please replace with path to 1kg.v3/EUR reference panel]")
finngen_data <- subset(finngen, rsids %in% clump_finngen$rsid)  # Keep non-clumped SNPs


clump_ukb <- ld_clump(dplyr::tibble(rsid = ukb$SNP,
                                    pval = ukb$P),
                      clump_r2 = 0.001, clump_kb = 10000,
                      plink_bin = "[Please replace with path to plink.exe]", 
                      bfile = "[Please replace with path to 1kg.v3/EUR reference panel]")
ukb_data <- subset(ukb, SNP %in% clump_ukb$rsid)  # Keep non-clumped SNPs

clump_GCST1 <- ld_clump(dplyr::tibble(rsid = GCST1$rsid,
                                      pval = GCST1$p_value),
                        clump_r2 = 0.001, clump_kb = 10000,
                        plink_bin = "[Please replace with path to plink.exe]", 
                        bfile = "[Please replace with path to 1kg.v3/EUR reference panel]")
GCST1_data <- subset(GCST1, rsid %in% clump_GCST1$rsid)  # Keep non-clumped SNPs

clump_GCST2 <- ld_clump(dplyr::tibble(rsid = GCST2$SNP,
                                      pval = GCST2$P),
                        clump_r2 = 0.001, clump_kb = 10000,
                        plink_bin = "[Please replace with path to plink.exe]", 
                        bfile = "[Please replace with path to 1kg.v3/EUR reference panel]")
GCST2_data <- subset(GCST2, SNP %in% clump_GCST2$rsid)  # Keep non-clumped SNPs

saveRDS(ukb_data,"[Please replace with path to save ukb_data.rds]")
saveRDS(GCST2_data,"[Please replace with path to save GCST2_data.rds]")
saveRDS(GCST1_data,"[Please replace with path to save GCST1_data.rds]")

###========================== Re-Import New Original Data ===============================
## Import GCST1 data
file_path <- "[Please replace with path to GCST90275152.h.tsv.gz]"  # Replace with actual path
ori_GCST1 <- fread(file_path)
## Import FinnGen data
file_path <- "[Please replace with path to finngen_R12_KRA_PSY_AUTISM_EXMORE.gz]"  # Replace with actual path
ori_finngen <- fread(file_path)
## Import UKB data
ori_ukb<-read.table('[Please replace with path to lifted_GRCh38_data.tsv]', sep="\t", header=TRUE)
## Import GCST2 data
ori_GCST2<-readRDS('[Please replace with path to autism_GCST2_with_BP_CHR.rds]')

## Import data filtered by P-value and LD-clumped
GCST1_data<-readRDS("[Please replace with path to autism_GCST.rds]")
ukb_data<-readRDS("[Please replace with path to autism_ukb.rds]")


# Add CHR/BP to GCST1 data
GCST1_data_with_chr_bp <- merge(GCST1_data, ori_GCST1[, c("rsid", "chromosome", "base_pair_location")], by.x = "rsid", by.y = "rsid", all.x = TRUE)
rm(ori_GCST1, GCST1, clump_GCST1)
gc()

# Add CHR/BP to UKB data
ukb_data_with_chr_bp <- merge(ukb_data, ori_ukb[, c("SNP", "CHR", "BP")], by.x = "SNP", by.y = "SNP", all.x = TRUE)
rm(ori_ukb, ukb, clump_ukb)
gc()

# Add CHR/BP to GCST2 data
GCST2_data_with_chr_bp <- merge(GCST2_data, ori_GCST2[, c("SNP", "CHR", "BP")], by.x = "SNP", by.y = "SNP", all.x = TRUE)
rm(ori_GCST2, GCST2, clump_GCST2)
gc()

# Add CHR/BP to FinnGen data
finngen_data_with_chr_bp <- merge(finngen_data, ori_finngen[, c("rsids", "#chrom", "pos")], by.x = "rsids", by.y = "rsids", all.x = TRUE)
rm(ori_finngen, finngen, clump_finngen)
gc()

# finngen_data_with_chr_bp <- merge(finngen_data, ori_finngen[, c("rsids", "#chrom", "pos")], 
#                                  by.x = "rsids", by.y = "rsids", all.x = TRUE)

# Rename columns
library(data.table)
finngen_data_with_chr_bp <- setnames(finngen_data_with_chr_bp, 
                                     old = c("rsids", "#chrom.x", "pos.x"), 
                                     new = c("SNP", "CHR", "BP"))


# Standardize column names across datasets
colnames(GCST1_data_with_chr_bp)[colnames(GCST1_data_with_chr_bp) == "chromosome.x"] <- "CHR"
colnames(GCST1_data_with_chr_bp)[colnames(GCST1_data_with_chr_bp) == "base_pair_location.x"] <- "BP"
colnames(GCST1_data_with_chr_bp)[colnames(GCST1_data_with_chr_bp) == "rsid"] <- "SNP"

colnames(ukb_data_with_chr_bp)[colnames(ukb_data_with_chr_bp) == "CHR.x"] <- "CHR"
colnames(ukb_data_with_chr_bp)[colnames(ukb_data_with_chr_bp) == "BP.x"] <- "BP"
ukb_data_with_chr_bp <- ukb_data_with_chr_bp %>%
  mutate(CHR = as.integer(sub("^chr", "", CHR)))  # Remove "chr" prefix from CHR column

colnames(GCST2_data_with_chr_bp)[colnames(GCST2_data_with_chr_bp) == "CHR.x"] <- "CHR"
colnames(GCST2_data_with_chr_bp)[colnames(GCST2_data_with_chr_bp) == "BP.x"] <- "BP"
colnames(GCST2_data_with_chr_bp)[colnames(GCST2_data_with_chr_bp) == "SNP"] <- "SNP"

# Merge datasets (now with standardized columns)
orig_loci <- rbind(
  GCST1_data_with_chr_bp[, c('SNP', 'CHR', 'BP')],
  ukb_data_with_chr_bp[, c('SNP', 'CHR', 'BP')],
  GCST2_data_with_chr_bp[, c('SNP', 'CHR', 'BP')]
) %>%
  distinct(SNP, .keep_all = TRUE)  # Remove duplicate SNPs


#### Note: Ensure all three GWAS datasets use the same genome build (e.g., GRCh38)

orig_loci$BP <- as.numeric(orig_loci$BP)
orig_loci$CHR <- as.numeric(orig_loci$CHR)

saveRDS(orig_loci,'[Please replace with path to save orig_loci.rds]')

# Identify novel loci (exclude SNPs within 500KB of known loci)
filter_list <- list()  # Stores non-novel loci (within 500KB of known loci)
for (i in 1:nrow(orig_loci)) {
  filter_list[[i]] <- subset(metal_data, chr.exposure == orig_loci$CHR[i] &
                               pos.exposure >= orig_loci$BP[i] - 500000 &  ### Reduce to 100000 if too few novel loci
                               pos.exposure <= orig_loci$BP[i] + 500000)
}

filter_list <- do.call(rbind, filter_list) %>% distinct(SNP, .keep_all = TRUE)
metal_data_filtered <- subset(metal_data, !SNP %in% filter_list$SNP)  # Novel loci (ASD)
rm(df1, finngen_data, finngen_data_with_chr_bp, GCST1_data, GCST2_data_with_chr_bp, ukb_data, ukb_data_with_chr_bp)
# Save novel loci
write.table(metal_data_filtered, '[Please replace with path to save autism_meta_nominal_new.txt]', sep = '\t', quote = FALSE, row.names = FALSE)
saveRDS(metal_data_filtered, '[Please replace with path to save autism_meta_nominal_new.rds]')

# Identify novel loci (with heterogeneity filter)
filter_list <- list()  # Stores non-novel loci (within 500KB of known loci)
for (i in 1:nrow(orig_loci)) {
  filter_list[[i]] <- subset(metal_data_hetp, chr.exposure == orig_loci$CHR[i] &
                               pos.exposure >= orig_loci$BP[i] - 500000 &  ### Reduce to 100000 if too few novel loci
                               pos.exposure <= orig_loci$BP[i] + 500000)
}

filter_list <- do.call(rbind, filter_list) %>% distinct(SNP, .keep_all = TRUE)
metal_data_hetp_filtered <- subset(metal_data_hetp, !SNP %in% filter_list$SNP)  # Novel loci (with heterogeneity filter)
# Save novel loci
write.table(metal_data_hetp_filtered, '[Please replace with path to save autism_meta_nominal_hetp_new.txt]', sep = '\t', quote = FALSE, row.names = FALSE)
saveRDS(metal_data_hetp_filtered, '[Please replace with path to save autism_meta_nominal_hetp_new.rds]')

save.image("[Please replace with path to save R数据：获取novel_loci.RDATa]")
##============== Annotate Novel Loci ======================================================

####====================1. SNP Annotation (for Novel Loci) ==========================####
rm(list=ls())  # Clear environment

### 1.1 Load novel loci data (assumed saved as RDS)
novel_loci <- readRDS('[Please replace with path to autism_meta_nominal_hetp_new.rds]')  # Replace with actual path

### 1.2 Format data for TwoSampleMR
# Step 1: Format data (exclude extra columns)
novel_loci_formatted <- format_data(
  novel_loci,
  type = "outcome",
  snp_col = "SNP",
  beta_col = "beta",
  se_col = "se",
  effect_allele_col = "effect_allele",
  other_allele_col = "other_allele",
  pval_col = "p",
  eaf_col = "eaf",
  samplesize_col = "N"
)

# Step 2: Extract CHR/BP columns from raw data
novel_loci_formatted <- merge(
  novel_loci_formatted,
  novel_loci[, c("SNP", "chr.exposure", "pos.exposure")],  # Assume raw columns are chr.exposure/pos.exposure
  by = "SNP",
  all.x = TRUE
)

# Step 3: Rename columns with .outcome suffix (TwoSampleMR convention)
library(dplyr)
novel_loci_formatted <- novel_loci_formatted %>%
  rename(
    chr.outcome = chr.exposure,
    pos.outcome = pos.exposure
  )
### Verify results
head(novel_loci_formatted)
exp_data<-novel_loci_formatted

### 1.3 Gene Annotation (using biomaRt)
library(biomaRt)
library(dplyr)

# Connect to Ensembl database (e.g., Ensembl 109 for GRCh38)
mart <- useEnsembl(biomart = "ensembl", dataset = "hsapiens_gene_ensembl", version = 109)

# Define function to find genes within ±500KB of a SNP
find_genes_around_snp <- function(rsid, chr, pos) {
  # Calculate ±500KB range
  start_pos <- pos - 500000
  end_pos <- pos + 500000
  
  # Retrieve genes in the range
  genes <- getBM(attributes = c("hgnc_symbol", "chromosome_name", "start_position", "end_position"),
                 filters = list(chromosome_name = gsub("chr", "", chr),  # Remove "chr" prefix for Ensembl
                                start = start_pos,
                                end = end_pos),
                 mart = mart)
  
  # Handle cases with no genes found
  if (nrow(genes) == 0) {
    cat("No genes found for SNP:", rsid, "\n")
    return(data.frame(
      rsid = rsid,
      chromosome = chr,
      position = pos,
      Nearest_Gene = NA,
      distance_to_gene = NA,
      ALL_genes = NA
    ))
  }
  
  # Filter out genes with empty HGNC symbols
  genes <- genes[genes$hgnc_symbol != "", ]
  
  # Recheck after filtering
  if (nrow(genes) == 0) {
    cat("No valid genes found for SNP:", rsid, "\n")
    return(data.frame(
      rsid = rsid,
      chromosome = chr,
      position = pos,
      Nearest_Gene = NA,
      distance_to_gene = NA,
      ALL_genes = NA
    ))
  }
  
  # Calculate distance between SNP and each gene
  genes$distance <- ifelse(genes$start_position > pos, genes$start_position - pos, 
                           ifelse(genes$end_position < pos, pos - genes$end_position, 0))
  
  # Find the nearest gene
  nearest_gene <- genes[which.min(genes$distance), ]
  
  # List all genes (comma-separated)
  all_genes <- if (nrow(genes) > 0) {
    paste(genes$hgnc_symbol, collapse = ",")
  } else {
    NA
  }
  
  # Return results
  data.frame(
    rsid = rsid,
    chromosome = chr,
    position = pos,
    Nearest_Gene = if (nrow(nearest_gene) > 0) nearest_gene$hgnc_symbol else NA,
    distance_to_gene = if (nrow(nearest_gene) > 0) nearest_gene$distance else NA,
    ALL_genes = all_genes
  )
}


# Extract required columns from exp_data
# Ensure dplyr::select is used
snp_data <- exp_data %>% 
  dplyr::select(rsid = SNP, chromosome = chr.outcome, position = pos.outcome) %>%
  mutate(chromosome = paste0("chr", chromosome))  # Add "chr" prefix for consistency

# Apply function to each SNP
data_genes <- snp_data %>%
  rowwise() %>%
  do(find_genes_around_snp(.$rsid, .$chromosome, .$position))

# Remove rows with NA in Nearest_Gene or ALL_genes
data_genes_clean <- data_genes %>%
  filter(!is.na(Nearest_Gene) & !is.na(ALL_genes))

# Verify cleaned results
head(data_genes_clean)

# Extract, split, and deduplicate gene names
genes <- data_genes_clean$ALL_genes
genes <- unlist(strsplit(genes, split = ",")) %>% unique()
data_genes<-data_genes_clean
saveRDS(data_genes, '[Please replace with path to save novel_loci_annotation.rds]')
saveRDS(data_genes, '[Please replace with path to save novel_loci_annotation_hetpal.rds]')

write.table(genes, "[Please replace with path to save novel_loci_annotation_genes_hetpal.txt]", sep = "\t", quote = FALSE, row.names = FALSE) 
rm(data_genes, mart, novel_loci, snp_data, exp_data, genes)
gc()

####====================2. Integrate PoPS Scores ==========================####
### 2.1 Load and preprocess PoPS data
pops <- read.table('[Please replace with path to PoPS_FullResults.txt]', header = TRUE) %>%
  filter(trait == "ASD") %>%  # Adjust filter based on actual data
  distinct(gene, .keep_all = TRUE) %>%  # Keep one entry per gene
  dplyr::select(gene, pops_score)

### 2.2 Merge annotation results with raw data
# Merge cleaned annotation data with formatted raw data
final_data <- novel_loci_formatted %>%
  left_join(data_genes_clean, by = c("SNP" = "rsid"))  # Assume rsid in data_genes_clean matches SNP column

### 2.3 Split gene lists and match PoPS scores
library(tidyr)
final_with_pops <- final_data %>%
  # Split comma-separated gene lists into rows
  separate_rows(ALL_genes, sep = ",") %>%
  # Merge with PoPS scores
  left_join(pops, by = c("ALL_genes" = "gene")) %>%
  # Group by SNP, keep gene with highest PoPS score
  group_by(SNP) %>%
  arrange(desc(pops_score)) %>%  # Sort by PoPS score (descending)
  mutate(
    top_gene = first(ALL_genes[!is.na(pops_score)]),  # Gene with highest score
    top_pops = first(pops_score[!is.na(pops_score)])  # Highest PoPS score
  ) %>%
  slice(1) %>%  # Keep one row per SNP
  ungroup()

### 2.4 Organize results
final_results <- final_with_pops %>%
  dplyr::select(
    SNP, 
    CHR = chromosome,          # Use annotated chromosome column
    BP = position,             # Use annotated position column
    EA = effect_allele.outcome,
    OA = other_allele.outcome,
    beta = beta.outcome,
    se = se.outcome,
    P = pval.outcome,
    Nearest_Gene, 
    Distance = distance_to_gene, 
    ALL_genes, 
    PoPS_gene = top_gene, 
    PoPS_score = top_pops
  )

### 3. Export Results ####
# Save complete annotated results
write.table(final_results, "[Please replace with path to save novel_loci_annotated_with_pops_hetpal.tsv]", 
            sep = "\t", quote = FALSE, row.names = FALSE)

# Extract unique gene list (for downstream enrichment analysis)
genes_export <- unique(unlist(strsplit(final_results$ALL_genes, ",")))
writeLines(genes_export, "[Please replace with path to save novel_loci_genes_hetpal.txt]")

save.image("[Please replace with path to save novel_loci_annotation_alldata.RData]")
####====================4. Visualization (Adjusted) ===========================================####
final_results<-read.csv("[Please replace with path to novel_loci_annotated_with_pops.tsv]", 
                        sep = "\t")

library(ggplot2)

# 1. Histogram of SNP-gene distances (use annotated Distance column)
ggplot(final_results, aes(x = Distance/1000)) + 
  geom_histogram(fill = "#4E79A7", bins = 30, alpha = 0.8) +
  labs(
    x = "Distance to Nearest Gene (kb)", 
    y = "Count",
    title = "SNP-Gene Distance Distribution"
  ) +
  theme_minimal()

# 2. Density plot of PoPS scores (exclude NA values)
ggplot(final_results %>% filter(!is.na(PoPS_score)), aes(x = PoPS_score)) +
  geom_density(fill = "#E15759", alpha = 0.7) +
  labs(
    x = "PoPS Score", 
    y = "Density",
    title = "Distribution of PoPS Scores"
  ) +
  theme_minimal()

# 3. Scatter plot: PoPS score vs. SNP-gene distance (explore correlation)
ggplot(final_results, aes(x = Distance/1000, y = PoPS_score)) +
  geom_point(color = "#59A14F", alpha = 0.6) +
  geom_smooth(method = "loess", color = "#EDC948") +
  labs(
    x = "Distance to Gene (kb)", 
    y = "PoPS Score",
    title = "Gene Distance vs PoPS Score"
  ) +
  theme_minimal()


##==================== Manhattan Plot Visualization ===============================================
# Install and load package (ensure latest version)
if (!require("CMplot")) install.packages("CMplot")
library(CMplot)
library(dplyr)

# Read data
novel_loci <- readRDS("[Please replace with path to autism_meta_nominal_new.rds]")

# Preprocess data: rename columns, convert chromosome IDs, select valid columns
novel_loci_renamed <- novel_loci %>%
  dplyr::rename(CHR = chr.exposure, BP = pos.exposure, P = p) %>%
  dplyr::mutate(
    CHR = case_when(
      CHR == "X"  ~ 23,  # Code X chromosome as 23
      CHR == "Y"  ~ 24,  # Code Y chromosome as 24
      CHR == "MT" ~ 25,  # Code mitochondrial DNA as 25
      TRUE        ~ as.numeric(as.character(CHR))  # Convert other chromosomes to numeric
    )
  ) %>%
  dplyr::filter(!is.na(CHR)) %>%  # Remove rows with invalid chromosome
  dplyr::select(SNP, CHR, BP, P)

# Clean data: remove NA and invalid P-values
plot_data <- novel_loci_renamed %>%
  na.omit() %>%
  filter(P > 0 & P <= 1)  # Ensure P-values are valid

# Generate Manhattan plot (with title)
CMplot(plot_data,
       plot.type = "m",          # Manhattan plot mode
       multracks = FALSE,        # Disable multi-trait tracks (single trait)
       LOG10 = TRUE,             # Auto-convert raw P-values to -log10(P)
       col = c("#1F78B4", "#33A02C"),  # Alternating colors for chromosomes
       threshold = 5e-8,         # Genome-wide significance threshold
       threshold.col = "grey",   # Color of threshold line
       threshold.lty = 2,        # Threshold line type (dashed)
       amplify = TRUE,           # Highlight significant SNPs
       signal.cex = 1.5,         # Size of significant SNPs
       signal.pch = 19,          # Shape of significant SNPs (solid circle)
       signal.col = "red",       # Color of significant SNPs
       file.output = TRUE,       # Save plot to file
       file = "pdf",             # Output format
       file.name = "Manhattan Plot of Novel ASD Risk Loci", # File name prefix
       main = "Manhattan Plot of Novel ASD Risk Loci",  # Custom title
       main.cex = 1.2,           # Title font size (1.2 = more prominent)
       main.font = 2,            # Title font weight (2 = bold)
       dpi = 300,                # Resolution (300 DPI = high quality)
       width = 14,               # Plot width (inches)
       height = 6)               # Plot height (inches)

###============== Gene Functional Enrichment Analysis (GO/KEGG) ==============================
# ------------------------------------
# Load required packages (install first if missing)
# ------------------------------------
library(clusterProfiler)
library(org.Hs.eg.db)
library(tidyr)
library(ggplot2)
library(stringr)
library(createKEGGdb)

# ------------------------------------
# Step 1: Build local KEGG database (run once)
# ------------------------------------
if (!require("KEGG.db")) {
  if (!require("remotes")) install.packages("remotes")
  remotes::install_github("YuLab-SMU/createKEGGdb")
  createKEGGdb::create_kegg_db("hsa")  # Build human KEGG database
  install.packages("./KEGG.db_1.0.tar.gz", repos = NULL, type = "source")
}

# ------------------------------------
# Step 2: Prepare data and convert gene IDs
# ------------------------------------
# Read gene list file
gene_list <- scan("[Please replace with path to novel_loci_genes.txt]", 
                  what = "character", sep = "\n") ## Results from PoPS scoring
gene_list2 <- scan("[Please replace with path to novel_loci_annotation_genes.txt]", 
                   what = "character", sep = "\n")
# Convert gene symbols to ENTREZ IDs
entrez_ids <- tryCatch({
  bitr(gene_list, 
       fromType = "SYMBOL",
       toType = "ENTREZID",
       OrgDb = org.Hs.eg.db) %>% 
    na.omit() %>%  # Remove genes with no matching ENTREZ ID
    mutate(ENTREZID = as.character(ENTREZID))
}, error = function(e) {
  message("Gene ID conversion error: ", e$message)
  return(NULL)
})

# ------------------------------------
# Step 3: KEGG Enrichment Analysis
# ------------------------------------
if (!is.null(entrez_ids)) {
  # Run KEGG enrichment analysis
  kegg_res <- enrichKEGG(
    gene = entrez_ids$ENTREZID,
    organism = "hsa",           # Human (hsa = Homo sapiens)
    keyType = "kegg",
    pvalueCutoff = 1,           # Initial cutoff (adjust later if needed)
    qvalueCutoff = 1,           # Initial cutoff (adjust later if needed)
    use_internal_data = TRUE    # Use local KEGG database
  )
  
  # ------------------------------------
  # Step 4: Result Visualization (Enhanced)
  # ------------------------------------
  if (!is.null(kegg_res) && nrow(kegg_res@result) > 0) {
    # Preprocess data (keep top 15 pathways by adjusted P-value)
    plot_data <- kegg_res@result %>%
      arrange(p.adjust) %>% 
      head(15) %>% 
      mutate(
        Description = str_wrap(Description, width = 30),  # Wrap long pathway names
        log_padj = -log10(p.adjust)                       # Convert to -log10(adjusted P-value)
      )
    
    # Custom color gradient
    color_palette <- colorRampPalette(c("#2b8cbe", "#e34a33"))
    
    # Generate visualization
    kegg_plot <- ggplot(plot_data, 
                        aes(x = Count, 
                            y = reorder(Description, Count),  # Sort pathways by gene count
                            size = Count,                     # Bubble size = gene count
                            color = log_padj)) +              # Bubble color = -log10(adjusted P-value)
      geom_point(alpha = 0.8) +
      scale_color_gradientn(
        colors = color_palette(10),
        name = expression(-log[10](P.adj)),  # Legend title
        guide = guide_colorbar(reverse = TRUE)
      ) +
      scale_size_continuous(
        range = c(4, 8),                    # Range of bubble sizes
        name = "Gene Count",                # Legend title
        breaks = scales::extended_breaks(n = 4)
      ) +
      labs(
        title = "KEGG Pathway Enrichment of Novel ASD Risk Loci",
        x = "Gene Count",
        y = "Pathway"
      ) +
      theme_minimal(base_size = 12) +
      theme(
        plot.title = element_text(hjust = 0.5, size = 14, face = "bold", 
                                  margin = margin(b = 15)),  # Center/bold title
        axis.title = element_text(face = "bold"),
        axis.text.y = element_text(lineheight = 0.8, color = "black", 
                                   margin = margin(r = 10)),  # Adjust y-axis text
        panel.grid.major = element_line(linetype = "dotted", color = "#f0f0f0"),
        panel.grid.minor = element_blank(),
        legend.position = "right",
        legend.box = "vertical",
        plot.margin = unit(c(1, 2, 1, 1), "cm")  # Adjust plot margins
      )
    
    print(kegg_plot)
    
    # Save high-resolution plot
    ggsave("[Please replace with path to save KEGG_Enrichment.pdf]", plot = kegg_plot,
           width = 10, height = 7, dpi = 300, bg = "white")
    
  } else {
    message("No significant KEGG results; try GO enrichment analysis...")
    # [Add GO analysis code here if needed]
  }
} else {
  stop("Gene ID conversion failed; check input file format")
}


###=================== GO Enrichment Analysis ================================================

library(clusterProfiler)
library(org.Hs.eg.db)
library(ggplot2)
library(enrichplot)
library(stringr)

# Read gene list
gene_list <- read.table("[Please replace with path to novel_loci_genes.txt]", header=FALSE)$V1

# Convert gene IDs (symbol to ENTREZ ID)
gene_df <- bitr(gene_list, 
                fromType = "SYMBOL", 
                toType = "ENTREZID", 
                OrgDb = org.Hs.eg.db)
entrez_ids <- gene_df$ENTREZID

# Run GO enrichment analysis (ALL = BP + CC + MF)
ego_all <- enrichGO(gene          = entrez_ids,
                    OrgDb         = org.Hs.eg.db,
                    keyType       = "ENTREZID",
                    ont           = "ALL",  # Analyze all GO categories
                    pAdjustMethod = "BH",    # Benjamini-Hochberg correction
                    pvalueCutoff  = 0.1,     # P-value cutoff (adjust as needed)
                    qvalueCutoff  = 0.3,     # Q-value cutoff (adjust as needed)
                    readable      = TRUE)    # Convert ENTREZ IDs to gene symbols

# Preprocess and visualize results
if (!is.null(ego_all) && nrow(ego_all@result) > 0) {
  plot_data <- ego_all@result %>%
    arrange(p.adjust) %>% 
    head(15) %>%  # Keep top 15 terms by adjusted P-value
    mutate(
      Description = str_wrap(Description, width = 30),  # Wrap long term names
      log_padj = -log10(p.adjust)                       # Convert to -log10(adjusted P-value)
    )
  
  # Custom color gradient
  color_palette <- colorRampPalette(c("#2b8cbe", "#e34a33"))
  
  # Generate visualization
  p <- ggplot(plot_data, 
              aes(x = Count, 
                  y = reorder(Description, Count),  # Sort terms by gene count
                  size = Count,                     # Bubble size = gene count
                  color = log_padj)) +              # Bubble color = -log10(adjusted P-value)
    geom_point(alpha = 0.8) +
    scale_color_gradientn(
      colors = color_palette(10),
      name = expression(-log[10](P.adj)),  # Legend title
      guide = guide_colorbar(reverse = TRUE)
    ) +
    scale_size_continuous(
      range = c(4, 8),                    # Range of bubble sizes
      name = "Gene Count",                # Legend title
      breaks = scales::extended_breaks(n = 4)
    ) +
    labs(
      title = "GO Enrichment of Novel ASD Risk Loci",
      x = "Gene Count",
      y = "Pathway"
    ) +
    theme_minimal(base_size = 12) +
    theme(
      plot.title = element_text(hjust = 0.5, size = 14, face = "bold", 
                                margin = margin(b = 15)),  # Center/bold title
      axis.title = element_text(face = "bold"),
      axis.text.y = element_text(lineheight = 0.8, color = "black", 
                                 margin = margin(r = 10)),  # Adjust y-axis text
      panel.grid.major = element_line(linetype = "dotted", color = "#f0f0f0"),
      panel.grid.minor = element_blank(),
      legend.position = "right",
      legend.box = "vertical",
      plot.margin = unit(c(1, 2, 1, 1), "cm")  # Adjust plot margins
    )
  
  # Export high-resolution image
  ggsave("[Please replace with path to save ASD_GO_Enrichment.pdf]", p,
         width = 10,   # Adjust plot width
         height = 7,  # Adjust plot height
         dpi = 300,
         bg = "white")
} else {
  message("No significant GO results")
}
