# Supplementary material for: Multi-omics reveals cross-tissue regulatory mechanisms of autism risk loci via gut microbiota-immunity-brain axis
Source: AMB Express. 2025 Oct 29;15:161. doi: 10.1186/s13568-025-01969-4 (PMC12572420; doi:10.1186/s13568-025-01969-4)
Supplement: Supplementary file 1 — Supplementary Material 1 [file 13568_2025_1969_MOESM1_ESM.zip › Code files/Forward Mendelian randomisation analysis (Significant Associations).R]

#---------- Package Loading ----------
library(data.table)
library(TwoSampleMR)
library(dplyr)
library(tidyr)
library(ieugwasr)
library(ggplot2)
library(patchwork)
library(htmlwidgets)
library(plotly)
library(cowplot)
library(MRPRESSO)

#---------- Custom Function ----------
# Path concatenation operator (combines two strings to form a file path)
'%+%' <- function(x, y) paste0(x, y)

#---------- Initialization Settings ----------
# Set working directory 
# !IMPORTANT: Replace the content inside [ ] with YOUR actual working directory path
# Example 1 (Windows): setwd("D:/Your_Project_Folder") 
# Example 2 (macOS/Linux): setwd("/Users/YourName/Your_Project_Folder")
setwd("[REPLACE_WITH_YOUR_WORKING_DIRECTORY]")

# Create folder structure (automatically skips existing folders to avoid errors)
# Folders for processed data, results, and figures (no need to manually create beforehand)
dir.create("data", showWarnings = FALSE)          # Stores preprocessed exposure data
dir.create("result", showWarnings = FALSE)        # Main folder for analysis results
dir.create("result/full_results", showWarnings = FALSE)  # Subfolder for complete results
dir.create("figure", showWarnings = FALSE)        # Main folder for visualization figures
dir.create("figure/full_figures", showWarnings = FALSE)  # Subfolder for all generated figures

# Define standardized paths (simplifies subsequent code and avoids path repetition)
path_data <- getwd() %+% "/data"                  # Path to preprocessed data folder
path_res_full <- getwd() %+% "/result/full_results"  # Path to store complete results
path_fig_full <- getwd() %+% "/figure/full_figures"  # Path to store all figures

# Print initialization summary (verifies path settings are correct)
cat(">>> Initialization completed successfully!\n")
cat("- Current Working Directory: ", getwd(), "\n")
cat("- Preprocessed Data Will Be Saved To: ", path_data, "\n")
cat("- Full Analysis Results Will Be Saved To: ", path_res_full, "\n")
cat("- Visualization Figures Will Be Saved To: ", path_fig_full, "\n\n")

#---------- Data Preprocessing ----------
# Define path to raw exposure GWAS data 
# !IMPORTANT: Replace the content inside [ ] with YOUR actual raw data folder path
# Example 1 (Windows): raw_data_path <- "D:/Your_Project_Folder/Origin_Data"
# Example 2 (macOS/Linux): raw_data_path <- "/Users/YourName/Your_Project_Folder/Origin_Data"
raw_data_path <- "[REPLACE_WITH_YOUR_RAW_DATA_FOLDER_PATH]" 

# Get list of raw data files (only includes .gz files to avoid non-target files)
FileNames <- list.files(raw_data_path, pattern = "\\.gz$", full.names = TRUE)

cat(">>> Starting Data Preprocessing Stage:\n")
cat("- Raw Data Folder: ", raw_data_path, "\n")
cat("- Number of Files to Process: ", length(FileNames), "\n")

# Loop to process each raw data file
for(i in seq_along(FileNames)){
  tryCatch({
    # Read raw GWAS data (uses tab-separated format, compatible with common GWAS outputs)
    d1 <- fread(FileNames[i], sep = "\t")
    
    # Filter SNPs by significance (only keep SNPs with p-value < 1e-5 as instrumental variables)
    d2 <- d1[p_value < 1e-5, ]
    
    # Save preprocessed data to the "data" folder (retains original filename for traceability)
    fwrite(d2, file = file.path(path_data, basename(FileNames[i])), 
           sep = ",", col.names = TRUE)  # Saves as CSV for better compatibility
    
    # Print success message (shows progress)
    cat("  ✅ Processed Successfully:", basename(FileNames[i]), "(", i, "/", length(FileNames), ")\n")
  }, error = function(e){
    # Print error message if processing fails (helps debug issues)
    cat("  ❌ Failed to Process:", basename(FileNames[i]), "| Error Reason:", e$message, "\n")
  })
}

cat("- Data Preprocessing Completed! Preprocessed Files Are Stored In: ", path_data, "\n\n")

#---------- Exposure Data Preparation ----------
exp_dat <- list()  # Empty list to store formatted exposure IV data
ex_pore <- character()  # Empty vector to store exposure names

# Define paths for LD reference panel and PLINK software
# !IMPORTANT: Replace the content inside [ ] with YOUR actual paths
# LD reference panel path (example: 1000 Genomes Project EUR population data)
ld_ref <- "[REPLACE_WITH_YOUR_LD_REFERENCE_FOLDER_PATH]" 
# PLINK executable path (ensure it matches your OS: .exe for Windows, no extension for macOS/Linux)
plink_bin <- "[REPLACE_WITH_YOUR_PLINK_EXECUTABLE_PATH]"  # Example: "D:/Tools/plink.exe"

# Get list of preprocessed exposure files (from the "data" folder)
processed_files <- list.files(path_data, full.names = TRUE)

cat(">>> Starting Exposure Data Preparation Stage:\n")
cat("- Number of Preprocessed Files: ", length(processed_files), "\n")
cat("- LD Reference Panel Path: ", ld_ref, "\n")
cat("- PLINK Executable Path:", plink_bin, "\n")

# Loop to format each preprocessed file into TwoSampleMR-compatible exposure data
for(i in seq_along(processed_files)){
  current_file <- processed_files[i]
  # Extract exposure name (removes file extension for clarity)
  exposure_name <- tools::file_path_sans_ext(basename(current_file))
  
  tryCatch({
    # Read preprocessed IV data
    IV <- fread(current_file)
    
    # Add sample size and phenotype name (critical for TwoSampleMR formatting)
    # !IMPORTANT: Replace [REPLACE_WITH_ACTUAL_SAMPLE_SIZE] with your exposure GWAS sample size
    IV[, `:=`(
      N = [REPLACE_WITH_ACTUAL_SAMPLE_SIZE],  # Example: N = 5959
      PHENO = exposure_name
    )]
    
    # Convert to data.frame (required for TwoSampleMR functions)
    IV <- data.frame(IV)
    
    # Format exposure data to meet TwoSampleMR's standard requirements
    IV_formatted <- format_data(
      IV,
      type = "exposure",          # Specify data type as "exposure"
      phenotype_col = "PHENO",    # Column name for exposure phenotype
      snp_col = "hm_rsid",        # Column name for SNP IDs
      beta_col = "hm_beta",       # Column name for effect sizes (beta)
      se_col = "standard_error",  # Column name for standard errors
      pval_col = "p_value",       # Column name for p-values
      samplesize_col = "N",       # Column name for sample size
      effect_allele_col = "hm_effect_allele",  # Column name for effect alleles
      other_allele_col = "hm_other_allele",    # Column name for non-effect alleles
      eaf_col = "hm_effect_allele_frequency"   # Column name for effect allele frequencies
    )
    
    # Impute missing Effect Allele Frequencies (EAF) from 1000G reference panel
    # !Note: Ensure "fileFrequency.frq" exists in your LD reference folder
    IV_eaf <- get_eaf_from_1000G(
      IV_formatted,
      path = dirname(ld_ref),
      filename = "fileFrequency.frq"
    )
    
    # LD pruning (removes SNPs in high linkage disequilibrium to avoid bias)
    # Parameters: r² < 0.001 (strict pruning), window size = 10000kb
    IV_clumped <- ld_clump(
      dplyr::tibble(
        rsid = IV_eaf$SNP,
        pval = IV_eaf$pval.exposure,
        id = IV_eaf$exposure
      ),
      plink_bin = plink_bin,
      bfile = ld_ref,
      clump_r2 = 0.001,
      clump_kb = 10000
    )
    
    # Merge pruning results with complete IV information (retains all necessary columns)
    IV_final <- left_join(
      IV_clumped,
      IV_eaf %>% select(SNP, exposure, beta.exposure, se.exposure,
                        pval.exposure, effect_allele.exposure,
                        other_allele.exposure, eaf.explacement, samplesize.exposure),
      by = c("rsid" = "SNP", "id" = "exposure")
    )
    
    # Store formatted exposure data and corresponding exposure name
    exp_dat[[i]] <- IV_final
    ex_pore[i] <- exposure_name
    # Print success message (shows progress)
    cat("  ✅ Exposure Prepared:", exposure_name, "(", i, "/", length(processed_files), ")\n")
  }, error = function(e){
    # Print error message if preparation fails (helps debug issues)
    cat("  ❌ Failed to Prepare Exposure:", exposure_name, "| Error Reason:", e$message, "\n")
  })
}

# Filter out empty/failed exposure data (ensures only valid data proceeds to analysis)
exp_dat <- exp_dat[!sapply(exp_dat, is.null)]
ex_pore <- ex_pore[!sapply(exp_dat, is.null)]

cat("- Exposure Data Preparation Completed! Valid Exposures Ready for Analysis:", length(exp_dat), "\n\n")

#---------- Outcome Data Preparation (ASD) ----------
cat(">>> Starting Outcome Data Preparation Stage:\n")
# Define path to ASD outcome meta-analysis results
# !IMPORTANT: Replace the content inside [ ] with YOUR actual ASD data path
asd_data_path <- "[REPLACE_WITH_YOUR_ASD_META_DATA_PATH]"  # Example: "D:/Data/autism_meta_se.rds"
cat("- ASD Outcome Data Path: ", asd_data_path, "\n")

tryCatch({
  # Read ASD outcome meta-analysis results (RDS format, common for compressed R objects)
  autism_metal <- readRDS(asd_data_path)
  
  # Convert to data.frame (required for TwoSampleMR functions)
  autism_metal <- data.frame(autism_metal)
  cat("  ✅ ASD Outcome Data Loaded Successfully | Data Dimension:", nrow(autism_metal), "rows ×", ncol(autism_metal), "columns\n")
  
  # Format outcome data to meet TwoSampleMR's standard requirements
  outcome_dat <- format_data(
    autism_metal,
    type = "outcome",            # Specify data type as "outcome"
    snp_col = "SNP",             # Column name for SNP IDs
    beta_col = "beta",           # Column name for effect sizes (beta)
    se_col = "se",               # Column name for standard errors
    effect_allele_col = "effect_allele",  # Column name for effect alleles
    other_allele_col = "other_allele",    # Column name for non-effect alleles
    pval_col = "p",              # Column name for p-values
    eaf_col = "eaf",             # Column name for effect allele frequencies
    samplesize_col = "N"         # Column name for sample size
  ) %>% 
    mutate(outcome = "ASD", id.outcome = "ASD")  # Unify outcome name as "ASD" for consistency
  
  cat("  ✅ ASD Outcome Data Formatted Successfully | Number of Valid SNPs:", nrow(outcome_dat), "\n")
}, error = function(e){
  # Terminate analysis if outcome data fails to load (ASD data is critical)
  cat("  ❌ Failed to Process ASD Outcome Data | Error Reason:", e$message, "\n")
  stop("Outcome Data Preparation Failed — Analysis Terminated")
})

# Clean up temporary variables (frees memory) and save intermediate results
rm(autism_metal)
# Save intermediate data to avoid re-running preprocessing if analysis is interrupted
# !Note: This file will be saved in your working directory (set earlier)
save.image(file = "Intermediate_Results_data_pre1.RData")

cat("- Outcome Data Preparation Completed! Intermediate Results Saved As: Intermediate_Results_data_pre1.RData\n\n")

#---------- Visualization Theme Definition ----------
# Custom ggplot2 theme (ensures consistent style across all figures)
custom_theme <- theme_bw(base_size = 12) +
  theme(
    plot.title = element_text(face = "bold", hjust = 0.5, size = 14),  # Bold, centered title
    panel.grid.major = element_line(color = "gray90", linewidth = 0.2), # Light gray major grid lines
    panel.grid.minor = element_blank(),  # Remove minor grid lines for clarity
    axis.title = element_text(color = "black", size = 12),  # Black axis titles
    axis.text = element_text(color = "black", size = 10),    # Black axis text
    legend.position = "right",  # Place legend on the right
    legend.background = element_rect(fill = "white", color = "black"),  # White legend background with border
    plot.background = element_rect(fill = "white")  # White plot background (avoids transparent issues)
  )

cat(">>> Custom Visualization Theme Defined Successfully\n\n")

#---------- MR Analysis Main Loop (Full Analysis) ----------
# Initialize empty containers to store results
mr_results <- list()        # Stores complete MR results (main + sensitivity) for each exposure
snp_lists <- list()         # Stores detailed SNP information for each exposure
presso_results <- list()    # Stores MR-PRESSO outlier/pleiotropy test results

cat(">>> Starting MR Analysis Main Loop:\n")
cat("- Number of Valid Exposures to Analyze: ", length(exp_dat), "\n")
cat("- Target Outcome: Autism Spectrum Disorder (ASD)\n")

# Loop to run MR analysis for each valid exposure
for(i in seq_along(exp_dat)){
  current_exposure <- exp_dat[[i]]
  exposure_name <- ex_pore[i]
  cat("\n  🔍 Analyzing Exposure:", exposure_name, "(", i, "/", length(exp_dat), ")\n")
  
  # Initialize result container for current exposure (avoids cross-exposure data contamination)
  current_result <- list(
    MR = NULL,          # Main MR results (IVW, Egger, Weighted Median, etc.)
    LOO = NULL,         # Leave-One-Out sensitivity results
    SingleSNP = NULL,   # Single-SNP MR results
    Heterogeneity = NULL,  # Heterogeneity test results (Q-test)
    Pleiotropy = NULL   # Pleiotropy test results (Egger intercept)
  )
  
  tryCatch({
    # Step 1: Harmonize exposure and outcome data
    # Critical step: Unifies allele direction and removes mismatched SNPs
    cat("    - Starting Exposure-Outcome Data Harmonization...\n")
    dat_harmonised <- harmonise_data(
      exposure_dat = current_exposure %>% 
        rename(SNP = rsid) %>%  # Align SNP column name with outcome data
        mutate(id.exposure = id, exposure = exposure_name),  # Use actual exposure name
      outcome_dat = outcome_dat
    ) %>%
      filter(mr_keep)  # Retain only SNPs that passed harmonization (mr_keep = TRUE)
    
    # Print harmonization summary
    harmonized_snp_count <- nrow(dat_harmonised)
    cat("    - SNPs After Harmonization:", harmonized_snp_count, "\n")
    valid_snp_flag <- harmonized_snp_count >= 2  # At least 2 SNPs needed for MR analysis
    cat("    - Valid SNPs for MR Analysis (≥2 Required):", ifelse(valid_snp_flag, "Yes", "No"), "\n")
    
    # Step 2: Save detailed SNP information (for traceability and quality control)
    snp_info <- dat_harmonised %>%
      select(SNP, exposure, effect_allele.exposure, other_allele.exposure,
             eaf.exposure, beta.exposure, se.exposure, pval.exposure,
             beta.outcome, se.outcome, pval.outcome) %>%
      mutate(
        exposure_name = exposure_name, 
        total_harmonized_SNPs = harmonized_snp_count, 
        valid_for_MR = valid_snp_flag
      )
    snp_lists[[i]] <- snp_info
    cat("    - Detailed SNP Information Saved\n")
    
    # Skip MR calculation if fewer than 2 valid SNPs (insufficient instrumental variables)
    if(!valid_snp_flag){
      cat("    ⚠️  Skipping MR Calculation — Insufficient Valid SNPs (<2)\n")
      mr_results[[i]] <- current_result  # Save empty result to maintain list structure
      next
    }
    
    # Step 3: Run main MR analysis (multiple methods for robustness)
    cat("    - Running Main MR Analysis (IVW, Egger, Weighted Median)...\n")
    res_mr <- mr(dat_harmonised) %>% 
      generate_odds_ratios() %>%  # Convert beta to Odds Ratio (OR) for binary outcome (ASD)
      mutate(exposure = exposure_name)  # Add exposure name for result merging
    current_result$MR <- res_mr  # Store main MR results
    
    # Extract and print IVW results (primary MR method for most analyses)
    ivw_res <- res_mr[res_mr$method == "Inverse variance weighted", ]
    if(nrow(ivw_res) > 0){
      cat("    - IVW Method Results | Beta:", round(ivw_res$b, 4), 
          "| p-value:", round(ivw_res$pval, 4), "| OR:", round(ivw_res$or, 4), "\n")
    }
    
    # Step 4: Run Leave-One-Out (LOO) sensitivity analysis
    # Tests if results are driven by a single influential SNP
    cat("    - Running Leave-One-Out Sensitivity Analysis...\n")
    res_loo <- mr_leaveoneout(dat_harmonised) %>% 
      generate_odds_ratios() %>% 
      mutate(exposure = exposure_name)
    current_result$LOO <- res_loo
    cat("    - Leave-One-Out Analysis Completed | SNPs Tested:", nrow(res_loo), "\n")
    
    # Step 5: Run Single-SNP MR analysis
    # Evaluates effect of each instrumental variable individually
    cat("    - Running Single-SNP MR Analysis...\n")
    res_singlesnp <- mr_singlesnp(dat_harmonised) %>% 
      generate_odds_ratios() %>% 
      mutate(exposure = exposure_name)
    current_result$SingleSNP <- res_singlesnp
    cat("    - Single-SNP Analysis Completed | SNPs Analyzed:", nrow(res_singlesnp), "\n")
    
    # Step 6: Run heterogeneity test (Q-test)
    # Assesses consistency of effects across instrumental variables
    cat("    - Running Heterogeneity Test (Q-test)...\n")
    res_het <- mr_heterogeneity(dat_harmonised) %>% 
      mutate(exposure = exposure_name)
    current_result$Heterogeneity <- res_het
    
    # Extract and print IVW heterogeneity results
    ivw_het <- res_het[res_het$method == "Inverse variance weighted", ]
    if(nrow(ivw_het) > 0){
      cat("    - IVW Heterogeneity Results | Q-statistic:", round(ivw_het$Q, 4), 
          "| p-value:", round(ivw_het$Q_pval, 4), "\n")
    }
    
    # Step 7: Run pleiotropy test (Egger intercept test)
    # Detects horizontal pleiotropy (instrumental variables affecting outcome via other paths)
    cat("    - Running Pleiotropy Test (Egger Intercept)...\n")
    res_pleio <- mr_pleiotropy_test(dat_harmonised) %>% 
      mutate(exposure = exposure_name)
    current_result$Pleiotropy <- res_pleio
    cat("    - Egger Intercept Test Results | Intercept:", round(res_pleio$egger_intercept, 4), 
        "| p-value:", round(res_pleio$pval, 4), "\n")
    
    # Step 8: Run MR-PRESSO analysis (outlier detection and pleiotropy correction)
    cat("    - Running MR-PRESSO Analysis (Outlier & Pleiotropy Test)...\n")
    res_presso <- tryCatch({
      mr_presso(
        BetaOutcome = "beta.outcome",  # Column name for outcome beta
        BetaExposure = "beta.exposure",# Column name for exposure beta
        SdOutcome = "se.outcome",      # Column name for outcome standard error
        SdExposure = "se.exposure",    # Column name for exposure standard error
        data = dat_harmonised,
        OUTLIERtest = TRUE,            # Enable outlier detection
        DISTORTIONtest = TRUE,         # Enable pleiotropy distortion test
        NbDistribution = 1000,         # Number of permutations (balance between speed and power)
        SignifThreshold = 0.05         # Significance threshold for outlier detection
      )
    }, error = function(e) NULL)  # Return NULL if MR-PRESSO fails
    
    # Extract key MR-PRESSO results (global test and distortion test p-values)
    presso_global_p <- NA
    presso_distortion_p <- NA
    if(!is.null(res_presso) && "MR-PRESSO results" %in% names(res_presso)){
      global_test <- res_presso$`MR-PRESSO results`$`Global Test`
      distortion_test <- res_presso$`MR-PRESSO results`$`Distortion Test`
      presso_global_p <- if(!is.null(global_test)) global_test$Pvalue else NA
      presso_distortion_p <- if(!is.null(distortion_test)) distortion_test$Pvalue else NA
      cat("    - MR-PRESSO Results | Global Test p-value:", round(presso_global_p, 4), 
          "| Distortion Test p-value:", round(presso_distortion_p, 4), "\n")
    } else {
      cat("    ❌ MR-PRESSO Analysis Failed | Possible Reason: Unexpected Result Format\n")
    }
    
    # Store MR-PRESSO results (key metrics + raw output)
    presso_results[[i]] <- list(
      exposure = exposure_name,
      global_test_p = presso_global_p,
      distortion_test_p = presso_distortion_p,
      raw_results = res_presso
    )
    
    # Step 9: Generate visualization figures (saves to "figure/full_figures" folder)
    cat("    - Generating Visualization Figures...\n")
    tryCatch({
      # Scatter plot (Exposure Beta vs. Outcome Beta)
      scatter_plot <- mr_scatter_plot(res_mr, dat_harmonised)[[1]] +  # Extract ggplot object
        geom_point(color = "#1F77B4", size = 3, alpha = 0.8) +  # Custom point style
        geom_smooth(method = "lm", se = FALSE, color = "#FF7F0E", linewidth = 1) +  # Add trend line
        labs(title = paste("Scatter Plot (Beta):", exposure_name)) +  # Plot title
        custom_theme  # Apply custom theme
      # Save scatter plot
      ggsave(filename = paste0(path_fig_full, "/scatter_beta_", exposure_name, ".pdf"),
             plot = scatter_plot, width = 8, height = 6, device = "pdf")
      
      # Scatter plot (Exposure Effect vs. Outcome OR)
      scatter_or_plot <- mr_scatter_plot(res_mr %>% mutate(b = or), dat_harmonised)[[1]] +
        geom_point(color = "#1F77B4", size = 3, alpha = 0.8) +
        geom_smooth(method = "lm", se = FALSE, color = "#FF7F0E", linewidth = 1) +
        labs(title = paste("Scatter Plot (OR):", exposure_name)) +
        custom_theme
      # Save OR scatter plot
      ggsave(filename = paste0(path_fig_full, "/scatter_or_", exposure_name, ".pdf"),
             plot = scatter_or_plot, width = 8, height = 6, device = "pdf")
      
      # Leave-One-Out plot (shows effect of removing each SNP)
      loo_plot <- mr_leaveoneout_plot(res_loo)[[1]] +
        geom_hline(yintercept = ivw_res$or, color = "#D62728", linetype = "dashed") +  # Reference line (full IVW OR)
        labs(title = paste("Leave-One-Out Plot (OR):", exposure_name)) +
        custom_theme
      # Save LOO plot
      ggsave(filename = paste0(path_fig_full, "/leaveoneout_or_", exposure_name, ".pdf"),
             plot = loo_plot, width = 8, height = 6, device = "pdf")
      
      # Single-SNP MR forest plot (shows effect of each individual SNP)
      forest_or_plot <- mr_forest_plot(res_singlesnp)[[1]] +
        geom_vline(xintercept = 1, color = "#2CA02C", linetype = "dotted") +  # Null effect line (OR=1)
        labs(title = paste("Single-SNP Forest Plot (OR):", exposure_name)) +
        custom_theme
      # Save forest plot
      ggsave(filename = paste0(path_fig_full, "/forest_or_", exposure_name, ".pdf"),
             plot = forest_or_plot, width = 10, height = 7, device = "pdf")
      
      # Funnel plot (assesses publication bias/small-study effects)
      funnel_or_plot <- mr_funnel_plot(res_singlesnp)[[1]] +
        geom_point(color = "#9467BD", alpha = 0.7) +  # Custom point style
        labs(title = paste("Funnel Plot (OR):", exposure_name)) +
        custom_theme
      # Save funnel plot
      ggsave(filename = paste0(path_fig_full, "/funnel_or_", exposure_name, ".pdf"),
             plot = funnel_or_plot, width = 8, height = 6, device = "pdf")
      
      cat("    ✅ All Visualization Figures Saved to:", path_fig_full, "\n")
      
    }, error = function(e){
      cat("    ❌ Failed to Generate Visualizations | Error Reason:", e$message, "\n")
    })
    
  }, error = function(e){
    # Print error message if entire exposure analysis fails
    cat("    ❌ Exposure Analysis Failed:", exposure_name, "| Error Reason:", e$message, "\n")
  })
  
  # Save results for current exposure to the main results list
  mr_results[[i]] <- current_result
}

# Filter out empty results (retains only exposures with successful MR analysis)
mr_results <- mr_results[!sapply(mr_results, function(x) is.null(x$MR))]

cat("\n>>> MR Analysis Main Loop Completed!\n")
cat("- Number of Exposures Analyzed Successfully:", length(mr_results), "\n")
cat("- Number of Exposure SNP Lists Saved:", length(snp_lists), "\n")
cat("- Number of Successful MR-PRESSO Analyses:", sum(!sapply(presso_results, function(x) is.null(x$raw_results))), "\n\n")

#---------- Result Integration ----------
cat(">>> Starting Result Integration Stage:\n")

# Integrate results from all exposures into unified data frames
# 1. Integrate main MR results
final_mr_full <- bind_rows(lapply(mr_results, function(x) x$MR))
cat("- Integrated Main MR Results | Dimension:", nrow(final_mr_full), "rows ×", ncol(final_mr_full), "columns\n")

# 2. Integrate heterogeneity test results
final_het_full <- bind_rows(lapply(mr_results, function(x) x$Heterogeneity))
cat("- Integrated Heterogeneity Results | Dimension:", nrow(final_het_full), "rows ×", ncol(final_het_full), "columns\n")

# 3. Integrate pleiotropy test results
final_pleio_full <- bind_rows(lapply(mr_results, function(x) x$Pleiotropy))
cat("- Integrated Pleiotropy Results | Dimension:", nrow(final_pleio_full), "rows ×", ncol(final_pleio_full), "columns\n")

# 4. Integrate detailed SNP information
final_snps_full <- bind_rows(snp_lists)
cat("- Integrated SNP Information | Dimension:", nrow(final_snps_full), "rows ×", ncol(final_snps_full), "columns\n")

# 5. Integrate Leave-One-Out results (filter out NA OR values)
final_loo_full <- bind_rows(lapply(mr_results, function(x) x$LOO)) %>% filter(!is.na(or))
cat("- Integrated Leave-One-Out Results | Dimension:", nrow(final_loo_full), "rows ×", ncol(final_loo_full), "columns\n")

# 6. Integrate Single-SNP MR results (filter out NA OR values)
final_singlesnp_full <- bind_rows(lapply(mr_results, function(x) x$SingleSNP)) %>% filter(!is.na(or))
cat("- Integrated Single-SNP Results | Dimension:", nrow(final_singlesnp_full), "rows ×", ncol(final_singlesnp_full), "columns\n")

# 7. Integrate MR-PRESSO results (key metrics only)
final_presso_full <- bind_rows(lapply(presso_results, function(x) {
  data.frame(
    exposure = x$exposure,
    mr_presso_global_p = x$global_test_p,
    mr_presso_distortion_p = x$distortion_test_p
  )
}))
cat("- Integrated MR-PRESSO Results | Dimension:", nrow(final_presso_full), "rows ×", ncol(final_presso_full), "columns\n")

# 8. Apply multiple testing correction (controls false discovery rate)
# Uses Benjamini-Hochberg (BH) method (balance between strictness and power)
num_total_tests <- if(nrow(final_mr_full) > 0) nrow(final_mr_full) else 1  # Total number of tests for correction
final_mr_full <- final_mr_full %>%
  mutate(
    pval_bh = p.adjust(pval, method = "BH")  # BH-corrected p-values (FDR control)
  )
cat("- Multiple Testing Correction Completed | Total Tests:", num_total_tests, "| Method: Benjamini-Hochberg (BH)\n")

#---------- Merge All Analysis Results ----------
cat(">>> Merging All Analysis Results into Unified Table:\n")

# 1. Prepare main MR results (rename columns for clarity)
all_methods_combined <- final_mr_full %>%
  select(exposure, method, nsnp, b, se, pval, or, or_lci95, or_uci95, pval_bh) %>%
  rename(
    mr_beta = b,               # MR effect size (beta)
    mr_se = se,                # Standard error of beta
    mr_pval_uncorrected = pval, # Uncorrected p-value
    mr_or = or,                # Odds Ratio
    mr_or_lower_95ci = or_lci95, # Lower 95% confidence interval for OR
    mr_or_upper_95ci = or_uci95, # Upper 95% confidence interval for OR
    mr_pval_bh_corrected = pval_bh # BH-corrected p-value
  )
cat("- Main MR Results Prepared | Dimension:", nrow(all_methods_combined), "×", ncol(all_methods_combined), "\n")

# 2. Merge heterogeneity test results
het_merged <- final_het_full %>%
  select(exposure, method, Q, Q_df, Q_pval) %>%
  rename(
    het_q_statistic = Q,        # Heterogeneity Q-statistic
    het_q_degrees_freedom = Q_df, # Degrees of freedom for Q-statistic
    het_q_pval = Q_pval         # p-value for heterogeneity test
  )
all_methods_combined <- all_methods_combined %>%
  left_join(het_merged, by = c("exposure", "method"))  # Merge by exposure and MR method
cat("- Heterogeneity Results Merged | Added Columns: het_q_statistic, het_q_degrees_freedom, het_q_pval\n")

# 3. Merge pleiotropy test results (Egger intercept)
pleio_merged <- final_pleio_full %>%
  select(exposure, egger_intercept, pval) %>%
  rename(
    pleio_egger_intercept = egger_intercept,  # Egger regression intercept
    pleio_egger_pval = pval                   # p-value for Egger intercept test
  )
all_methods_combined <- all_methods_combined %>%
  left_join(pleio_merged, by = "exposure")  # Merge by exposure
cat("- Pleiotropy Results Merged | Added Columns: pleio_egger_intercept, pleio_egger_pval\n")

# 4. Merge SNP quality metrics (counts + F-statistic for instrument strength)
snp_stats_merged <- final_snps_full %>%
  group_by(exposure_name) %>%
  summarise(
    total_harmonized_snps = n(),              # Total SNPs after harmonization
    valid_snps_for_mr = sum(valid_for_MR),    # SNPs valid for MR (≥2 required)
    avg_instrument_f_stat = mean((beta.exposure / se.exposure)^2, na.rm = TRUE)  # Average F-statistic (instrument strength)
  ) %>%
  rename(exposure = exposure_name)
all_methods_combined <- all_methods_combined %>%
  left_join(snp_stats_merged, by = "exposure")  # Merge by exposure
cat("- SNP Quality Metrics Merged | Added Columns: total_harmonized_snps, valid_snps_for_mr, avg_instrument_f_stat\n")

# 5. Merge Leave-One-Out summary statistics
if(nrow(final_loo_full) > 0){
  loo_merged <- final_loo_full %>%
    group_by(exposure) %>%
    summarise(
      loo_average_or = mean(or, na.rm = TRUE),  # Average OR from LOO analysis
      loo_or_standard_deviation = sd(or, na.rm = TRUE),  # SD of LOO ORs
      loo_total_snps_tested = n()               # Number of SNPs tested in LOO
    )
  all_methods_combined <- all_methods_combined %>%
    left_join(loo_merged, by = "exposure")  # Merge by exposure
  cat("  ✅ Leave-One-Out Summary Merged | Added Columns: loo_average_or, loo_or_standard_deviation, loo_total_snps_tested\n")
} else {
  # Fill with NA if LOO results are empty
  all_methods_combined <- all_methods_combined %>%
    mutate(
      loo_average_or = NA,
      loo_or_standard_deviation = NA,
      loo_total_snps_tested = NA
    )
  cat("  ⚠️  No Leave-One-Out Results Available | Filled with NA\n")
}

# 6. Merge MR-PRESSO results
all_methods_combined <- all_methods_combined %>%
  left_join(final_presso_full, by = "exposure")  # Merge by exposure
cat("- MR-PRESSO Results Merged | Added Columns: mr_presso_global_p, mr_presso_distortion_p\n")

cat("- All Results Merged Successfully! Final Unified Table Dimension:", nrow(all_methods_combined), "rows ×", ncol(all_methods_combined), "columns\n")

#---------- Filter Significant IVW Results (p < 0.05) ----------
cat(">>> Filtering Significant Results (IVW Method, p < 0.05):\n")

# 1. Extract only IVW results (primary method for causal inference)
ivw_results <- final_mr_full %>%
  filter(method == "Inverse variance weighted")
cat("- Total IVW Results Available:", nrow(ivw_results), "\n")

# 2. Filter IVW results with uncorrected p-value < 0.05
ivw_significant <- ivw_results %>%
  filter(pval < 0.05)
cat("- IVW Results with Uncorrected p < 0.05:", nrow(ivw_significant), "\n")

# 3. Apply multiple testing correction to significant IVW results
num_ivw_tests <- nrow(ivw_results)  # Number of IVW tests for correction
if(nrow(ivw_significant) > 0){
  ivw_significant <- ivw_significant %>%
    mutate(
      ivw_pval_bonferroni = pmin(pval * num_ivw_tests, 1),  # Bonferroni correction (strict)
      ivw_pval_holm = p.adjust(pval, method = "holm"),      # Holm correction (less strict than Bonferroni)
      ivw_pval_bh = p.adjust(pval, method = "BH"),          # BH correction (FDR control)
      ivw_pval_by = p.adjust(pval, method = "BY")           # BY correction (more conservative than BH)
    )
  cat("- Multiple Testing Correction Applied to Significant IVW Results | Methods: Bonferroni, Holm, BH, BY\n")
}

# 4. Merge quality control metrics with significant IVW results
ivw_final <- ivw_significant %>%
  select(exposure, method, nsnp, b, se, pval, or, or_lci95, or_uci95,
         ivw_pval_bonferroni, ivw_pval_holm, ivw_pval_bh, ivw_pval_by) %>%
  rename(
    ivw_beta = b,
    ivw_se = se,
    ivw_pval_uncorrected = pval,
    ivw_or = or,
    ivw_or_lower_95ci = or_lci95,
    ivw_or_upper_95ci = or_uci95
  ) %>%
  # Merge heterogeneity results (IVW-specific)
  left_join(het_merged %>% filter(method == "Inverse variance weighted"), 
            by = c("exposure", "method")) %>%
  # Merge pleiotropy, SNP metrics, and MR-PRESSO results
  left_join(pleio_merged, by = "exposure") %>%
  left_join(snp_stats_merged, by = "exposure") %>%
  left_join(final_presso_full, by = "exposure")

cat("- Significant IVW Results Merged with Quality Metrics | Final Dimension:", nrow(ivw_final), "rows ×", ncol(ivw_final), "columns\n")

#---------- Save All Integrated Results ----------
cat(">>> Saving All Integrated Results to Files:\n")

# Save core results (CSV format for easy access in Excel/R/Python)
# 1. Main MR results (all methods + BH correction)
fwrite(final_mr_full, file = path_res_full %+% "/MR_Results_Full.csv", row.names = FALSE)
cat("  ✅ Saved: MR_Results_Full.csv (All MR methods, BH-corrected p-values)\n")

# 2. Heterogeneity test results
fwrite(final_het_full, file = path_res_full %+% "/Heterogeneity_Results_Full.csv", row.names = FALSE)
cat("  ✅ Saved: Heterogeneity_Results_Full.csv (Q-test results for all methods)\n")

# 3. Pleiotropy test results
fwrite(final_pleio_full, file = path_res_full %+% "/Pleiotropy_Results_Full.csv", row.names = FALSE)
cat("  ✅ Saved: Pleiotropy_Results_Full.csv (Egger intercept test results)\n")

# 4. Detailed SNP information
fwrite(final_snps_full, file = path_res_full %+% "/Instrument_SNPs_Details_Full.csv", row.names = FALSE)
cat("  ✅ Saved: Instrument_SNPs_Details_Full.csv (Harmonized SNP info for all exposures)\n")

# 5. MR-PRESSO results
fwrite(final_presso_full, file = path_res_full %+% "/MR_PRESSO_Results_Full.csv", row.names = FALSE)
cat("  ✅ Saved: MR_PRESSO_Results_Full.csv (Global/distortion test p-values)\n")

# 6. Leave-One-Out results (only if non-empty)
if(nrow(final_loo_full) > 0){
  fwrite(final_loo_full, file = path_res_full %+% "/LeaveOneOut_Results_Full.csv", row.names = FALSE)
  cat("  ✅ Saved: LeaveOneOut_Results_Full.csv (LOO results for all exposures)\n")
} else {
  cat("  ⚠️  Skipping Leave-One-Out File | No Valid LOO Results\n")
}

# 7. Single-SNP MR results (only if non-empty)
if(nrow(final_singlesnp_full) > 0){
  fwrite(final_singlesnp_full, file = path_res_full %+% "/SingleSNP_Results_Full.csv", row.names = FALSE)
  cat("  ✅ Saved: SingleSNP_Results_Full.csv (Single-SNP MR results)\n")
} else {
  cat("  ⚠️  Skipping Single-SNP File | No Valid Single-SNP Results\n")
}

# 8. Unified results table (all methods + quality metrics)
fwrite(all_methods_combined, file = path_res_full %+% "/All_Analysis_Methods_Combined.csv", row.names = FALSE)
cat("  ✅ Saved: All_Analysis_Methods_Combined.csv (Unified table with all metrics)\n")

# 9. Significant IVW results (with multiple correction)
fwrite(ivw_final, file = path_res_full %+% "/IVW_Significant_Results_with_QC.csv", row.names = FALSE)
cat("  ✅ Saved: IVW_Significant_Results_with_QC.csv (Significant IVW + quality control)\n")

#---------- Generate Summary Visualizations ----------
cat(">>> Generating Summary Visualizations:\n")

# 1. MR Results Heatmap (IVW method, all exposures)
# Shows effect size (beta) and significance (-log10(p)) for each exposure
if(nrow(final_mr_full) > 0){
  heatmap_data <- final_mr_full %>%
    filter(method == "Inverse variance weighted") %>%
    mutate(log10_pval = -log10(pval)) %>%  # Convert p-value to -log10(p) for visibility
    select(exposure, mr_beta = b, log10_pval)
  
  p_heatmap <- ggplot(heatmap_data, aes(x = exposure, y = "IVW MR Effect", 
                                        fill = mr_beta, size = log10_pval)) +
    geom_point(shape = 21, color = "black", stroke = 0.5) +  # Circular points with border
    # Color gradient: blue (negative effect) → white (no effect) → red (positive effect)
    scale_fill_gradient2(low = "#2C7BB6", mid = "white", high = "#D7191C", midpoint = 0,
                         name = "MR Beta") +
    scale_size_continuous(range = c(3, 10), name = "-log10(p)") +  # Size scales with significance
    labs(title = "MR Results Heatmap (IVW Method, All Exposures)", x = "Exposure", y = "") +
    theme_minimal() +
    theme(
      axis.text.x = element_text(angle = 45, hjust = 1, size = 10),  # Rotate x-labels for readability
      legend.position = "right",
      plot.title = element_text(hjust = 0.5, face = "bold", size = 12)
    )
  # Save heatmap
  ggsave(filename = path_fig_full %+% "/Summary_Heatmap_IVW.pdf",
         plot = p_heatmap, width = 12, height = 8, device = "pdf")
  cat("  ✅ Saved: Summary_Heatmap_IVW.pdf (IVW effect size + significance)\n")
} else {
  cat("  ⚠️  Skipping Heatmap | No MR Results Available\n")
}

# 2. Total Effect Forest Plot (IVW method, all exposures)
# Shows OR and 95% CI for each exposure's effect on ASD
if(nrow(final_mr_full) > 0){
  total_effect_data <- final_mr_full %>%
    filter(method == "Inverse variance weighted") %>%
    select(exposure, num_snps = nsnp, ivw_beta = b, ivw_se = se, ivw_pval = pval,
           ivw_or = or, ivw_or_lower = or_lci95, ivw_or_upper = or_uci95)
  
  # Save total effect data (for supplementary tables)
  fwrite(total_effect_data, file = path_res_full %+% "/IVW_Total_Effects_Full.csv", row.names = FALSE)
  cat("  ✅ Saved: IVW_Total_Effects_Full.csv (IVW total effects for all exposures)\n")
  
  if(nrow(total_effect_data) > 0){
    p_forest <- ggplot(total_effect_data, aes(x = ivw_or, y = reorder(exposure, ivw_or))) +
      geom_vline(xintercept = 1, linetype = "dashed", color = "gray50", linewidth = 1) +  # Null effect line (OR=1)
      # Pointrange: point = OR, lines = 95% CI
      geom_pointrange(aes(xmin = ivw_or_lower, xmax = ivw_or_upper), 
                      color = "#2CA02C", size = 0.6, fatten = 1.2) +
      labs(x = "Odds Ratio (95% Confidence Interval)", y = "Exposure",
           title = "Total Effect of Exposures on Autism Spectrum Disorder (IVW Method)") +
      custom_theme +
      theme(axis.text.y = element_text(face = "italic", size = 10))  # Italicize exposure names
    # Save forest plot
    ggsave(filename = path_fig_full %+% "/Summary_Forest_Plot_IVW.pdf",
           plot = p_forest, width = 10, height = 8, device = "pdf")
    cat("  ✅ Saved: Summary_Forest_Plot_IVW.pdf (IVW total effects forest plot)\n")
  } else {
    cat("  ⚠️  Skipping Forest Plot | No IVW Total Effect Data\n")
  }
} else {
  cat("  ⚠️  Skipping Total Effect File | No MR Results Available\n")
}

# 3. SNP Count Plot (per exposure)
# Shows total harmonized SNPs and valid SNPs (≥2) for each exposure
snp_count_data <- final_snps_full %>%
  group_by(exposure_name) %>%
  summarise(
    total_harmonized_snps = n(),
    valid_snps_for_mr = sum(valid_for_MR)
  ) %>%
  rename(exposure = exposure_name)

if(nrow(snp_count_data) > 0){
  p_snp_count <- ggplot(snp_count_data, aes(x = reorder(exposure, total_harmonized_snps), 
                                            y = total_harmonized_snps)) +
    geom_bar(stat = "identity", fill = "#17BECF", alpha = 0.8, width = 0.7) +
    # Add text label for valid SNPs (right of each bar)
    geom_text(aes(label = paste("Valid SNPs:", valid_snps_for_mr)), 
              hjust = -0.1, color = "black", size = 3.5, fontface = "bold") +
    labs(x = "Exposure", y = "Number of Harmonized SNPs",
         title = "Instrumental SNP Counts per Exposure (Valid SNPs Labeled)") +
    coord_flip() +  # Horizontal bars for better readability
    custom_theme +
    theme(axis.text.x = element_text(size = 10))
  # Save SNP count plot
  ggsave(filename = path_fig_full %+% "/Summary_SNP_Counts.pdf",
         plot = p_snp_count, width = 8, height = 6, device = "pdf")
  cat("  ✅ Saved: Summary_SNP_Counts.pdf (SNP counts per exposure)\n")
} else {
  cat("  ⚠️  Skipping SNP Count Plot | No SNP Information Available\n")
}

# 4. Instrument Strength Plot (F-statistic)
# Evaluates instrumental variable strength (F > 10 = strong instrument)
if(nrow(final_snps_full) > 0){
  f_stat_data <- final_snps_full %>%
    group_by(exposure_name) %>%
    summarise(
      avg_f_statistic = mean((beta.exposure / se.exposure)^2, na.rm = TRUE),
      instrument_strength = ifelse(avg_f_statistic > 10, "Strong (F > 10)", "Weak (F ≤ 10)"),
      valid_snps = sum(valid_for_MR)
    ) %>%
    rename(exposure = exposure_name)
  
  # Save F-statistic data (for quality control reports)
  fwrite(f_stat_data, file = path_res_full %+% "/Instrument_Strength_F_Statistics.csv", row.names = FALSE)
  cat("  ✅ Saved: Instrument_Strength_F_Statistics.csv (F-statistic for instrument strength)\n")
  
  if(nrow(f_stat_data) > 0){
    p_f_stat <- ggplot(f_stat_data, aes(x = reorder(exposure, avg_f_statistic), 
                                        y = avg_f_statistic, fill = instrument_strength)) +
      geom_bar(stat = "identity", alpha = 0.8, width = 0.7) +
      geom_hline(yintercept = 10, linetype = "dashed", color = "red", linewidth = 0.8) +  # Threshold for strong instruments
      scale_fill_manual(values = c("#2CA02C", "#D62728"), name = "Instrument Strength") +
      labs(x = "Exposure", y = "Average F-Statistic",
           title = "Instrumental Variable Strength (F-Statistic) per Exposure") +
      coord_flip() +
      custom_theme +
      theme(axis.text.x = element_text(size = 10))
    # Save F-statistic plot
    ggsave(filename = path_fig_full %+% "/Summary_Instrument_Strength.pdf",
           plot = p_f_stat, width = 8, height = 6, device = "pdf")
    cat("  ✅ Saved: Summary_Instrument_Strength.pdf (F-statistic plot)\n")
  } else {
    cat("  ⚠️  Skipping Instrument Strength Plot | No F-Statistic Data\n")
  }
} else {
  cat("  ⚠️  Skipping F-Statistic File | No SNP Information Available\n")
}

# 5. Sensitivity Analysis Summary Table
# Combines heterogeneity and pleiotropy results for quick quality assessment
if(nrow(final_het_full) > 0){
  sensitivity_summary <- final_het_full %>%
    left_join(final_pleio_full %>% select(exposure, egger_intercept, pleio_pval = pval), by = "exposure") %>%
    select(exposure, method, het_q = Q, het_q_pval = Q_pval, 
           pleio_egger_intercept = egger_intercept, pleio_pval) %>%
    mutate(
      heterogeneity_status = ifelse(het_q_pval < 0.05, "Present (p < 0.05)", "Absent (p ≥ 0.05)"),
      pleiotropy_status = ifelse(pleio_pval < 0.05, "Suspected (p < 0.05)", "Not Suspected (p ≥ 0.05)")
    )
  
  # Save sensitivity summary
  fwrite(sensitivity_summary, file = path_res_full %+% "/Sensitivity_Analysis_Summary.csv", row.names = FALSE)
  cat("  ✅ Saved: Sensitivity_Analysis_Summary.csv (Heterogeneity + pleiotropy status)\n")
} else {
  cat("  ⚠️  Skipping Sensitivity Summary | No Heterogeneity Data Available\n")
}

#---------- Final Analysis Report ----------
cat("\n" %+% paste(rep("-", 80), collapse = "") %+% "\n")
cat(">>> Forward MR Analysis Completed Successfully!\n")
cat("\nKey Output Locations:\n")
cat("- Full Analysis Results: ", path_res_full, "\n")
cat("- Visualization Figures: ", path_fig_full, "\n")
cat("- Unified Results Table: ", path_res_full %+% "/All_Analysis_Methods_Combined.csv\n")
cat("- Significant IVW Results: ", path_res_full %+% "/IVW_Significant_Results_with_QC.csv\n")
cat("- Intermediate Results: ", getwd() %+% "/Intermediate_Results_data_pre1.RData\n")
cat("- Complete Workspace Backup: ", getwd() %+% "/MR_Analysis_Full_Workspace.RData\n")
cat("\nImportant Notes:\n")
cat("1. All file paths were standardized to your working directory (set at the start of the script)\n")
cat("2. Multiple testing correction (BH method) was applied to control false discovery rate\n")
cat("3. Instrument strength was evaluated via F-statistic (F > 10 = strong instrument)\n")
cat("4. Sensitivity analyses (LOO, MR-PRESSO) help assess result robustness\n")
cat(paste(rep("-", 80), collapse = "") %+% "\n")

# Save complete workspace (for reproducibility and reanalysis)
save.image(file = "MR_Analysis_Full_Workspace.RData")
