# Supplementary material for: Multi-omics reveals cross-tissue regulatory mechanisms of autism risk loci via gut microbiota-immunity-brain axis
Source: AMB Express. 2025 Oct 29;15:161. doi: 10.1186/s13568-025-01969-4 (PMC12572420; doi:10.1186/s13568-025-01969-4)
Supplement: Supplementary file 1 — Supplementary Material 1 [file 13568_2025_1969_MOESM1_ESM.zip › Code files/Genomic Data Version Conversion (GRCh37 to GRCh38) and Merging Code.R]

# Load required R packages
library(data.table)   # For efficient data reading, processing, and merging
library(MungeSumstats)# For GWAS data formatting and genome version conversion

# -------------------------- 1. Basic Parameter Setup --------------------------
# Output directory (for converted data and log files)
output_dir <- "[Please replace with your output directory path]"
# Genome version conversion chain file path (download and unzip in advance for GRCh37→GRCh38 mapping)
chain_file <- "[Please replace with path to hg19ToHg38.over.chain file]"

# Check if conversion chain file exists (to prevent subsequent errors)
if (!file.exists(chain_file)) stop("Conversion chain file not found. Please check path: ", chain_file)

# Create output directory if it doesn't exist (including subdirectories)
if (!dir.exists(output_dir)) dir.create(output_dir, recursive = TRUE)

# -------------------------- 2. Original Data Reading and Preprocessing --------------------------
# Read original GWAS data (RDS format, ensure data contains CHR, A1, A2 and other key columns)
ori_data <- readRDS("[Please replace with path to original RDS data file]")
# Filter non-biallelic SNPs (retain only single-base alleles, exclude indels and complex variants)
ori_data <- ori_data[nchar(A1) == 1 & nchar(A2) == 1]

# Get all chromosomes present in the data (for batch processing by chromosome)
chromosomes <- sort(unique(ori_data$CHR))

# -------------------------- 3. Batch Genome Version Conversion by Chromosome --------------------------
for (chr in chromosomes) {
  # Extract all data for current chromosome
  chr_data <- ori_data[CHR == chr]
  # Define output path for current chromosome conversion results (compressed format to save space)
  temp_output <- file.path(output_dir, paste0("chr", chr, "_hg38.txt.gz"))
  
  # Attempt conversion, catch errors if they occur (prevent single chromosome failure from interrupting loop)
  tryCatch({
    MungeSumstats::format_sumstats(
      path = chr_data,          # Input data for current chromosome
      ref_genome = "GRCh37",    # Original genome version of input data
      convert_ref_genome = "GRCh38",  # Target genome version for conversion
      local_chain = chain_file, # Path to local conversion chain file
      allele_flip_check = TRUE, # Check if alleles need flipping (ensure match with reference genome)
      allele_flip_drop = TRUE,  # Drop SNPs if allele flipping doesn't resolve mismatch
      bi_allelic_filter = TRUE, #再次过滤非双等位基因SNP（双重保障）
      remove_multi_rs_snp = TRUE, # Remove SNPs mapping to multiple rsIDs (avoid ambiguity)
      INFO_filter = 0.8,        # Filter SNPs with INFO score < 0.8 (ensure genotype quality)
      dbSNP = 155,              # Use dbSNP version 155 for SNP annotation matching
      return_data = FALSE,      # Do not return data to memory (save directly to file to save memory)
      log_folder = file.path(output_dir, "logs"), # Directory for log files (record conversion process)
      save_path = temp_output,  # Output path for current chromosome conversion results
      nThread = 4               # Number of threads for parallel computing (adjust based on CPU cores)
    )
    # Clean up temporary data for current chromosome to free memory
    rm(chr_data); gc()
  }, error = function(e) {
    # If current chromosome processing fails, output error message (without interrupting loop)
    message("Chromosome ", chr, " processing failed. Error message: ", e$message)
  })
}

# -------------------------- 4. Conversion Success Rate Statistics (using chromosome 1 as example) --------------------------
# Count number of SNPs on chromosome 1 in original data
ori_count <- nrow(ori_data[CHR == 1])
# Count number of SNPs on chromosome 1 after conversion (read compressed file)
new_count <- nrow(data.table::fread("[Please replace with actual path to chr1_hg38.txt.gz]"))
# Calculate SNP conversion success rate for chromosome 1
conversion_rate <- (new_count / ori_count) * 100

# Output statistics to console
message("Number of SNPs on chromosome 1 in original data: ", ori_count)
message("Number of SNPs on chromosome 1 after conversion: ", new_count)
message("SNP conversion success rate for chromosome 1: ", round(conversion_rate, 2), "%")

# -------------------------- 5. Merge Conversion Results for All Chromosomes --------------------------
# Define matching pattern for files to be merged (matches files in "chr[number]_hg38.txt.gz" format)
file_pattern <- "chr[0-9]+_hg38\\.txt\\.gz"
# Find all files matching pattern in output directory and get full paths
file_paths <- list.files(
  path = output_dir,
  pattern = file_pattern,
  full.names = TRUE
)

# Check if any files to merge were found; stop if none found
if (length(file_paths) == 0) stop("No converted files matching format found. Please check output directory or file naming.")

# Batch read all chromosome files and merge them
combined_data <- rbindlist(
  lapply(file_paths, function(f) {
    # Read compressed file for single chromosome (data.table supports direct reading of .gz format)
    dt <- fread(f)
    # Add chromosome column to data (extract chromosome number from filename, e.g., "2" from "chr2_hg38.txt.gz")
    dt[, CHR := as.integer(gsub(".*chr([0-9]+)_.*", "\\1", f))]
    return(dt)
  }),
  use.names = TRUE,  # Ensure column names align during merging (only merge columns with same names)
  fill = FALSE       # Disable automatic filling
)

# Save merged file
final_output <- file.path(output_dir, "combined_hg38.txt.gz")
fwrite(combined_data, file = final_output, sep = "\t", compress = "gzip")
save.image("[Please replace with path to save final RData file]")
