# Supplementary material for: Multi-omics reveals cross-tissue regulatory mechanisms of autism risk loci via gut microbiota-immunity-brain axis
Source: AMB Express. 2025 Oct 29;15:161. doi: 10.1186/s13568-025-01969-4 (PMC12572420; doi:10.1186/s13568-025-01969-4)
Supplement: Supplementary file 1 — Supplementary Material 1 [file 13568_2025_1969_MOESM1_ESM.zip › Code files/Novel Loci-eQTL Enrichment Analysis (Brain cells) Code.R]

# Load required packages
library(data.table)
library(dplyr)
library(stringr)
library(purrr)
library(ggplot2)
library(ggrepel)
library(readr)

# -------------------------- 1. Set Up Working Environment --------------------------
# Replace these paths with your actual directories
gwas_path <- "[Path to your GWAS file: novel_loci_annotated_with_pops.tsv]"
cell_data_dir <- "[Path to brain cell data directory]"
output_dir <- "[Path to save results]/result/"
figure_dir <- "[Path to save figures]/figure/"

# Create output directories if they don't exist
if (!dir.exists(output_dir)) dir.create(output_dir, recursive = TRUE)
if (!dir.exists(figure_dir)) dir.create(figure_dir, recursive = TRUE)


# -------------------------- 2. Load and Prepare GWAS Data --------------------------
# Read GWAS data
gwas_data <- fread(gwas_path)

# Check for required columns
required_cols <- c("SNP")
if (!all(required_cols %in% colnames(gwas_data))) {
  stop("GWAS data is missing required columns. Must contain at least: 'SNP'")
}

# Extract unique SNPs from GWAS data
gwas_snps <- unique(gwas_data$SNP)
total_gwas_snps <- length(gwas_snps)
message(paste("GWAS data contains", total_gwas_snps, "unique SNPs"))


# -------------------------- 3. Prepare Brain Cell Type Data --------------------------
# Get all cell type data files (gzipped files)
cell_files <- list.files(cell_data_dir, pattern = "\\.gz$", full.names = TRUE)

# Function to extract cell type from filename
extract_cell_type <- function(filename) {
  basename <- basename(filename)
  cell_type <- str_split(basename, "\\.")[[1]][1]  # Assumes format: "CellType.*.gz"
  return(cell_type)
}

# Identify unique cell types
cell_types <- unique(sapply(cell_files, extract_cell_type))
message(paste("Identified", length(cell_types), "cell types:", paste(cell_types, collapse = ", ")))


# -------------------------- 4. Initialize Parameters and Storage --------------------------
# Total number of SNPs in genome (background for enrichment test)
genome_total_snps <- 15000000  

# Initialize results dataframe
results <- data.frame(
  Cell_Type = character(),
  Overlapping_SNPs = integer(),
  Total_Cell_SNPs = integer(),
  Total_GWAS_SNPs = integer(),
  Background_SNPs = integer(),
  P_Value = numeric(),
  Fold_Enrichment = numeric(),
  FDR = numeric(),
  stringsAsFactors = FALSE
)

# Initialize matrix to track SNP presence across cell types
snp_cell_matrix <- data.frame(SNP = gwas_snps)


# -------------------------- 5. Analyze Each Cell Type --------------------------
for (cell_type in cell_types) {
  message(paste("Processing cell type:", cell_type))
  
  # Get all files for current cell type
  type_files <- cell_files[grepl(paste0("^", cell_type, "\\."), basename(cell_files))]
  
  if (length(type_files) == 0) {
    message(paste("Warning: No files found for cell type", cell_type))
    next
  }
  
  # Collect all SNPs associated with this cell type
  cell_snps <- c()
  
  # Process each file for the cell type
  for (file in type_files) {
    message(paste("Processing file:", basename(file)))
    dt <- fread(file)  # Efficiently read large gzipped files
    
    # Rename columns (adjust based on your actual file format)
    setnames(dt, old = c("V1", "V2", "V3", "V4", "V5"), 
             new = c("Gene_id", "SNP", "Distance_to_TSS", "Nominal_pvalue", "Beta"))
    
    # Add SNPs to cell type collection
    cell_snps <- union(cell_snps, dt$SNP)
    
    # Clean up memory
    rm(dt)
    gc()
  }
  
  # Calculate total unique SNPs for this cell type
  total_cell_snps <- length(cell_snps)
  
  # Track which GWAS SNPs are present in this cell type
  snp_cell_matrix[[cell_type]] <- snp_cell_matrix$SNP %in% cell_snps
  
  # Count overlapping SNPs
  overlapping_snps <- sum(snp_cell_matrix[[cell_type]])
  message(paste("Found", overlapping_snps, "overlapping SNPs in", cell_type))
  
  # Perform hypergeometric test for enrichment
  # Parameters:
  # q = observed overlaps - 1 (since phyper calculates P(X ≤ q))
  # m = total GWAS SNPs (successes in population)
  # n = non-GWAS SNPs in genome (failures in population)
  # k = total SNPs in cell type (sample size)
  p_value <- phyper(
    q = overlapping_snps - 1,
    m = total_gwas_snps,
    n = genome_total_snps - total_gwas_snps,
    k = total_cell_snps,
    lower.tail = FALSE  # Calculate P(X ≥ overlapping_snps)
  )
  
  # Calculate fold enrichment
  expected_overlap <- (total_gwas_snps * total_cell_snps) / genome_total_snps
  fold_enrichment <- ifelse(expected_overlap > 0, overlapping_snps / expected_overlap, 0)
  
  # Store results
  results <- rbind(results, data.frame(
    Cell_Type = cell_type,
    Overlapping_SNPs = overlapping_snps,
    Total_Cell_SNPs = total_cell_snps,
    Total_GWAS_SNPs = total_gwas_snps,
    Background_SNPs = genome_total_snps,
    P_Value = p_value,
    Fold_Enrichment = fold_enrichment,
    FDR = NA  # To be filled with BH correction
  ))
  
  # Save SNPs specific to this cell type
  cell_snp_file <- paste0(output_dir, "snps_in_", cell_type, ".csv")
  write.csv(
    data.frame(SNP = snp_cell_matrix$SNP[snp_cell_matrix[[cell_type]]]),
    cell_snp_file,
    row.names = FALSE
  )
  
  # Clean up memory
  rm(cell_snps)
  gc()
}


# -------------------------- 6. Finalize and Save Results --------------------------
# Save SNP-cell type distribution matrix
write.csv(snp_cell_matrix, paste0(output_dir, "snp_cell_distribution.csv"), row.names = FALSE)

# Perform FDR correction (Benjamini-Hochberg method)
results$FDR <- p.adjust(results$P_Value, method = "fdr")

# Save enrichment results
write.csv(results, paste0(output_dir, "snp_enrichment_analysis.csv"), row.names = FALSE)

# Report significant findings
significant_results <- results[results$FDR < 0.05, ]
if (nrow(significant_results) > 0) {
  message(paste("Found", nrow(significant_results), "significantly enriched cell types:"))
  print(significant_results[, c("Cell_Type", "Overlapping_SNPs", "Fold_Enrichment", "FDR")])
} else {
  message("No significantly enriched cell types found (FDR < 0.05).")
}


# -------------------------- 7. Visualize Results --------------------------
# Prepare data for plotting
results <- read_csv(paste0(output_dir, "snp_enrichment_analysis.csv"))
results$Significance <- ifelse(results$FDR < 0.05, "Significant", "NS")
results <- results[order(-results$Fold_Enrichment), ]  # Sort by enrichment

# Create combined visualization
combined_plot <- ggplot(results, aes(x = reorder(Cell_Type, -Fold_Enrichment), y = Fold_Enrichment)) +
  
  # Bar plot for fold enrichment
  geom_bar(aes(fill = Significance), stat = "identity", alpha = 0.7, width = 0.6) +
  
  # Point plot for significance (size = number of overlapping SNPs)
  geom_point(aes(y = Fold_Enrichment + 0.1, color = Significance, size = Overlapping_SNPs),
             position = position_dodge(width = 0.6), alpha = 0.8) +
  
  # Label significant cell types
  geom_text_repel(
    data = results %>% 
      filter(Significance == "Significant") %>%
      arrange(FDR) %>%
      head(10),  # Label top 10 most significant
    aes(y = Fold_Enrichment + 0.1, label = Cell_Type),
    color = "#2D2D2D",
    bg.colour = "white",
    segment.color = "black",
    box.padding = unit(0.3, "lines"),
    max.overlaps = 20
  ) +
  
  # Custom color scales
  scale_fill_manual(
    name = NULL,
    values = c("Significant" = "#E64B35", "NS" = "#4DBBD5"),
    labels = c("Significant (FDR < 0.05)"),
    breaks = "Significant"
  ) +
  scale_color_manual(
    name = NULL,
    values = c("Significant" = "#E64B35", "NS" = "#4DBBD5"),
    labels = c("Significant (FDR < 0.05)"),
    breaks = "Significant"
  ) +
  
  # Adjust point size range
  scale_size_continuous(range = c(3, 8), name = "Overlapping SNPs") +
  
  # Add reference line (fold enrichment = 1)
  geom_hline(yintercept = 1, linetype = "twodash", color = "#A1A1A1", linewidth = 1.2) +
  
  # Labels and title
  labs(
    title = "SNP Enrichment in Brain Cell Types",
    subtitle = "Fold Enrichment and Statistical Significance",
    x = "Cell Types",
    y = "Fold Enrichment"
  ) +
  
  # Theme customization
  theme_bw(base_size = 14) +
  theme(
    plot.title = element_text(hjust = 0.5, face = "bold", size = 16),
    plot.subtitle = element_text(hjust = 0.5, size = 12),
    legend.position = "bottom",
    legend.text = element_text(size = 12),
    legend.key.size = unit(0.6, "cm"),
    panel.background = element_rect(fill = "#FDFDFD"),
    axis.text.x = element_text(angle = 45, hjust = 1, size = 12),
    axis.title = element_text(size = 14)
  )

# Save and display plot
ggsave(paste0(figure_dir, "snp_enrichment_combined.pdf"), combined_plot, width = 12, height = 7, dpi = 300)
print(combined_plot)

message("SNP enrichment analysis complete. Results saved to: ", output_dir)
message("Visualizations saved to: ", figure_dir)
