# Supplementary material for: Multi-omics reveals cross-tissue regulatory mechanisms of autism risk loci via gut microbiota-immunity-brain axis
Source: AMB Express. 2025 Oct 29;15:161. doi: 10.1186/s13568-025-01969-4 (PMC12572420; doi:10.1186/s13568-025-01969-4)
Supplement: Supplementary file 1 — Supplementary Material 1 [file 13568_2025_1969_MOESM1_ESM.zip › Code files/Novel Loci-eQTL Enrichment Analysis (Brain Tissues) Code.R]

library(data.table)
library(ggplot2)
library(arrow)
setwd("[Please replace with your working directory path]")

# -------------------------- 1. Initialize Parameters & Load GWAS Data --------------------------
# Load GWAS data and generate standardized variant IDs
gwas_path <- "[Please replace with path to novel_loci_annotated_with_pops.tsv]"
gwas_data <- fread(gwas_path)
# Create variant ID: Chr_Position_ReferenceAllele_EffectAllele_GenomeBuild
gwas_data[, chr_pos_ref_alt := paste0(CHR, "_", BP, "_", OA, "_", EA, "_b38")]
total_gwas_snps <- nrow(gwas_data)  # Total number of SNPs in GWAS dataset


# -------------------------- 2. Prepare GTEx eQTL Data Paths (Brain Tissues Only) --------------------------
gtex_path <- "[Please replace with path to GTEx_Analysis_v10_eQTL_updated folder]"
# Get paths for eGenes (eQTL-associated genes) and significant eQTL pairs
egenes_files <- list.files(gtex_path, pattern = "^Brain_.*\\.eGenes\\.txt\\.gz$", full.names = TRUE)
signif_pairs_files <- list.files(gtex_path, pattern = "^Brain_.*\\.signif_pairs\\.parquet$", full.names = TRUE)
genome_total_snps <- 30000000

# -------------------------- 3. Initialize Result Storage --------------------------
results <- data.table(
  tissue = character(),  # Brain tissue name
  
  # Results for eGenes
  egenes_overlap = integer(),        # Number of overlapping SNPs (GWAS ∩ eGenes)
  total_egenes_snps = integer(),     # Total SNPs in eGenes dataset
  pvalue_egenes = numeric(),         # Hypergeometric test p-value for eGenes
  egenes_snps = character(),         # List of overlapping SNPs (eGenes)
  
  # Results for significant eQTL pairs
  signif_pairs_overlap = integer(),  # Number of overlapping SNPs (GWAS ∩ signif_pairs)
  total_signif_snps = integer(),     # Total SNPs in signif_pairs dataset
  pvalue_signif = numeric(),         # Hypergeometric test p-value for signif_pairs
  signif_pairs_snps = character(),   # List of overlapping SNPs (signif_pairs)
  
  # Common overlapping SNPs
  common_snps = character()          # SNPs overlapping in both eGenes and signif_pairs
)


# -------------------------- 4. Process Each Brain Tissue --------------------------
for (i in seq_along(egenes_files)) {
  # Extract tissue name from filename
  tissue_name <- sub("\\.v10\\.eGenes\\.txt\\.gz$", "", basename(egenes_files[i]))
  
  # Load eGenes and count total unique SNPs
  egenes_data <- fread(egenes_files[i])
  total_egenes_snps <- length(unique(egenes_data$variant_id))  # Unique SNPs in eGenes
  
  # Load significant eQTL pairs and count total unique SNPs
  signif_pairs_data <- arrow::read_parquet(signif_pairs_files[i])
  total_signif_snps <- length(unique(signif_pairs_data$variant_id))  # Unique SNPs in signif_pairs
  
  # Calculate overlapping SNPs between GWAS and eQTL datasets
  egenes_overlap <- sum(gwas_data$chr_pos_ref_alt %in% egenes_data$variant_id)
  signif_pairs_overlap <- sum(gwas_data$chr_pos_ref_alt %in% signif_pairs_data$variant_id)
  
  # Hypergeometric test (to assess enrichment significance)
  # Background: All SNPs in the genome; Success: SNPs in GWAS dataset
  pvalue_egenes <- phyper(
    q = egenes_overlap - 1,        # Number of overlapping SNPs (minus 1 for lower.tail=FALSE)
    m = total_gwas_snps,           # Number of "success" SNPs (GWAS SNPs)
    n = genome_total_snps - total_gwas_snps,  # Number of "failure" SNPs (non-GWAS SNPs)
    k = total_egenes_snps,         # Number of SNPs sampled (eGenes SNPs)
    lower.tail = FALSE             # Calculate P(X ≥ egenes_overlap)
  )
  
  pvalue_signif <- phyper(
    q = signif_pairs_overlap - 1,  # Number of overlapping SNPs (minus 1)
    m = total_gwas_snps,
    n = genome_total_snps - total_gwas_snps,
    k = total_signif_snps,         # Number of SNPs sampled (signif_pairs SNPs)
    lower.tail = FALSE
  )
  
  # Extract lists of overlapping SNPs
  egenes_overlap_snps <- gwas_data[chr_pos_ref_alt %in% egenes_data$variant_id, chr_pos_ref_alt]
  signif_pairs_overlap_snps <- gwas_data[chr_pos_ref_alt %in% signif_pairs_data$variant_id, chr_pos_ref_alt]
  common_overlap_snps <- intersect(egenes_overlap_snps, signif_pairs_overlap_snps)
  
  # Append results to the data table
  results <- rbind(results, data.table(
    tissue = tissue_name,
    
    # eGenes results
    egenes_overlap = egenes_overlap,
    total_egenes_snps = total_egenes_snps,
    pvalue_egenes = pvalue_egenes,
    egenes_snps = paste(egenes_overlap_snps, collapse = ";"),
    
    # signif_pairs results
    signif_pairs_overlap = signif_pairs_overlap,
    total_signif_snps = total_signif_snps,
    pvalue_signif = pvalue_signif,
    signif_pairs_snps = paste(signif_pairs_overlap_snps, collapse = ";"),
    
    # Common SNPs
    common_snps = paste(common_overlap_snps, collapse = ";")
  ))
  
  # Clean up to free memory
  rm(egenes_data, signif_pairs_data)
  gc()
}


# -------------------------- 5. Multiple Testing Correction (Benjamini-Hochberg) --------------------------
# Define columns with p-values to correct
pvalue_cols <- c("pvalue_egenes", "pvalue_signif")

# Add adjusted p-values (BH method)
for (col in pvalue_cols) {
  adj_col <- paste0("adj_", col)  # New column name (e.g., adj_pvalue_egenes)
  results[, (adj_col) := p.adjust(get(col), method = "BH")]
}

# Export summary results
fwrite(results, "[Please replace with path to save enrichment_with_snp_ids.csv]")


# -------------------------- 6. Generate Detailed SNP Information --------------------------
# Function to extract detailed SNP info (GWAS attributes + tissue + SNP type)
process_snp_column <- function(results, column_name, snp_type) {
  results[, {
    # Split semicolon-separated SNP lists into individual SNPs
    snp_list <- unlist(strsplit(get(column_name), ";", fixed = TRUE))
    snp_list <- snp_list[snp_list != ""]  # Remove empty strings
    
    if (length(snp_list) > 0) {
      # Merge with GWAS data to get SNP attributes (CHR, BP, etc.)
      gwas_data[chr_pos_ref_alt %in% snp_list, 
                c(.SD, .(snp_type = snp_type))]  # Add SNP type (egenes/signif_pairs/common)
    } else {
      data.table()  # Return empty table if no SNPs
    }
  }, by = tissue]  # Group by tissue to retain tissue info
}

# Extract detailed info for each SNP type
egenes_detailed <- process_snp_column(results, "egenes_snps", "egenes")
signif_pairs_detailed <- process_snp_column(results, "signif_pairs_snps", "signif_pairs")
common_detailed <- process_snp_column(results, "common_snps", "common")

# Merge all detailed results
detailed_snps <- rbindlist(list(egenes_detailed, signif_pairs_detailed, common_detailed))

# Export detailed SNP info
fwrite(detailed_snps, "[Please replace with path to save enriched_snps_detailed_info.csv]")


# -------------------------- 7. Data Visualization --------------------------
library(ggpubr)
library(RColorBrewer)
library(scales)

# -------------------------- 7.1 Bar Plot: Enrichment Count + Adjusted p-value --------------------------
p_bar <- ggplot(results, aes(
  x = reorder(tissue, -signif_pairs_overlap),  # Sort tissues by enrichment count (descending)
  y = signif_pairs_overlap, 
  fill = adj_pvalue_signif
)) +
  geom_bar(
    stat = "identity",
    width = 0.75,
    alpha = 0.9,
    color = "gray30",
    linewidth = 0.3
  ) +
  # Color scale for adjusted p-values (darker = more significant)
  scale_fill_viridis_c(
    option = "D",
    direction = -1,
    limits = c(0, 0.2),
    breaks = seq(0, 0.2, by = 0.05),
    name = "Adjusted p - value"
  ) +
  # Add labels (enrichment count + adjusted p-value in scientific notation)
  geom_text(
    aes(
      y = signif_pairs_overlap + 0.8,
      label = glue::glue("{signif_pairs_overlap}\n{format(adj_pvalue_signif, scientific = TRUE, digits = 2)}")
    ),
    size = 2.8,
    vjust = 0,
    show.legend = FALSE
  ) +
  # Adjust y-axis range to fit labels
  coord_cartesian(
    ylim = c(0, max(results$signif_pairs_overlap) * 1.3),
    clip = "off"
  ) +
  theme_minimal(base_size = 11) +
  theme(
    axis.text.x = element_text(angle = 35, hjust = 1, vjust = 1.1, face = "italic"),
    plot.title = element_text(size = 14, hjust = 0.5, margin = margin(b = 15)),
    panel.grid.major.x = element_blank(),  # Remove vertical grid lines
    legend.position = "bottom",
    legend.key.width = unit(1.5, "cm")
  ) +
  labs(
    x = NULL,  # Remove x-axis label (tissue names are self-explanatory)
    y = "Number of Enriched SNPs",
    title = "Enrichment of Novel ASD Risk Loci in Brain eQTLs"
  )

print(p_bar)
# Save plot (high resolution)
ggsave("[Please replace with path to save Enrichment_plot.pdf]", p_bar, width = 12, height = 6, dpi = 300)


# -------------------------- 7.2 Bubble Plot: Enrichment Count + Significance --------------------------
p_bubble <- ggplot(results, aes(
  x = signif_pairs_overlap, 
  y = reorder(tissue, -signif_pairs_overlap),  # Sort tissues by count
  size = signif_pairs_overlap,  # Bubble size = enrichment count
  color = adj_pvalue_signif     # Bubble color = adjusted p-value
)) +
  geom_point(shape = 21, fill = "white", stroke = 1.5) +  # Hollow bubbles with borders
  # Color scale (darker purple = more significant)
  scale_color_gradientn(
    colors = c("#FBD8F9", "#D57EDB", "#9C36C0", "#6B0B9D"),
    name = "Adjusted\np-value",
    labels = scales::scientific  # Show p-values in scientific notation
  ) +
  # Size scale for bubble size
  scale_size_continuous(
    range = c(3, 8),
    name = "Enriched\nSNP Count"
  ) +
  labs(
    x = "Enriched SNP Count",
    y = "Brain Tissue",
    title = "Enrichment of Novel ASD Risk Loci in Brain eQTLs"
  ) +
  theme_minimal() +
  theme(
    plot.title = element_text(face = "bold", size = 14),
    legend.title = element_text(size = 10),
    legend.text = element_text(size = 8),
    legend.key.size = unit(1, "cm")
  )

print(p_bubble)
# Save plot
ggsave("[Please replace with path to save Bubble_Enrichment_plot.pdf]", p_bubble, width = 10, height = 8, dpi = 300)


# -------------------------- 7.3 Heatmap: Tissue × Enrichment Count (Colored by p-value) --------------------------
# Prepare heatmap data (tissue, enrichment count, adjusted p-value)
heatmap_data <- results[, .(tissue, signif_pairs_overlap, adj_pvalue_signif)]

p_heatmap <- ggplot(heatmap_data, aes(
  x = factor(signif_pairs_overlap),  # Treat count as categorical for x-axis
  y = tissue,
  fill = adj_pvalue_signif
)) +
  geom_tile() +  # Heatmap tiles
  # Color scale (consistent with bubble plot)
  scale_fill_gradientn(
    colors = c("#FBD8F9", "#D57EDB", "#9C36C0", "#6B0B9D"),
    name = "Adjusted\np - value",
    labels = scales::scientific
  ) +
  labs(
    x = "Enriched SNP Count",
    y = "Brain Tissue",
    title = "Enrichment of Novel ASD Risk Loci in Brain eQTLs (Heatmap)"
  ) +
  theme_minimal() +
  theme(
    plot.title = element_text(face = "bold", size = 14),
    axis.text.x = element_text(angle = 45, hjust = 1, size = 8),
    axis.text.y = element_text(size = 8),
    legend.title = element_text(size = 10),
    legend.text = element_text(size = 8),
    legend.key.size = unit(1, "cm")
  )

print(p_heatmap)
# Save plot
ggsave("[Please replace with path to save Heatmap_Enrichment_plot.pdf]", p_heatmap, width = 10, height = 8, dpi = 300)


# -------------------------- 8. Save Workspace (for Reproducibility) --------------------------
save.image("[Please replace with path to save final_results.RData]")
