# Supplementary material for: Multi-omics reveals cross-tissue regulatory mechanisms of autism risk loci via gut microbiota-immunity-brain axis
Source: AMB Express. 2025 Oct 29;15:161. doi: 10.1186/s13568-025-01969-4 (PMC12572420; doi:10.1186/s13568-025-01969-4)
Supplement: Supplementary file 1 — Supplementary Material 1 [file 13568_2025_1969_MOESM1_ESM.zip › Code files/Reverse Mendelian randomisation analysis (Significant Associations).R]

#---------- Package Loading ----------
library(data.table)
library(TwoSampleMR)
library(dplyr)
library(tidyr)
library(ieugwasr)
library(ggplot2)
library(patchwork)
library(htmlwidgets)
library(plotly)
library(cowplot)
library(MRPRESSO)

#---------- Custom Function ----------
# Path concatenation operator
'%+%' <- function(x, y) paste0(x, y)

#---------- Initialization Settings ----------
# Set working directory (MODIFY THIS PATH ACCORDING TO YOUR PROJECT STRUCTURE)
# Example: setwd("C:/Your_Project/Main_Analysis") or setwd("/home/user/your_project/main_analysis")
setwd("[YOUR_WORKING_DIRECTORY]")

# Create folder structure (automatically skips existing folders)
dir.create("data", showWarnings = FALSE)
dir.create("result", showWarnings = FALSE)
dir.create("result/full_results", showWarnings = FALSE)  # Subfolder for complete results
dir.create("figure", showWarnings = FALSE)
dir.create("figure/full_figures", showWarnings = FALSE)  # Subfolder for all figures

# Define paths based on working directory
path_data <- getwd() %+% "/data"
path_res_full <- getwd() %+% "/result/full_results"  # Path for full results
path_fig_full <- getwd() %+% "/figure/full_figures"  # Path for full figures

# Print initialization information
cat(">>> Initialization completed!\n")
cat("- Working Directory: ", getwd(), "\n")
cat("- Full Results Path: ", path_res_full, "\n")
cat("- Full Figures Path: ", path_fig_full, "\n\n")

#---------- Data Preprocessing ----------
# Define raw data path (SPECIFY YOUR RAW DATA LOCATION)
# Important: Replace with your actual raw data folder path
# Example: raw_data_path <- "C:/Your_Project/Raw_Data" or raw_data_path <- "./input_data"
raw_data_path <- "[YOUR_RAW_DATA_DIRECTORY]" 

# Get list of raw data files (including full paths, .gz files only)
FileNames <- list.files(raw_data_path, pattern = "\\.gz$", full.names = TRUE)
cat(">>> Data Preprocessing Stage:\n")
cat("- Raw Data Path: ", raw_data_path, "\n")
cat("- Number of Files to Process: ", length(FileNames), "\n")

for(i in seq_along(FileNames)){
  tryCatch({
    # Read data (using full path directly)
    d1 <- fread(FileNames[i], sep = "\t")
    
    # Filter by p-value (retain only SNPs with p < 1e-5)
    d2 <- d1[p_value < 1e-5, ]
    
    # Save preprocessed data (keep original filename, store in "data" folder)
    fwrite(d2, file = file.path(path_data, basename(FileNames[i])), 
           sep = ",", col.names = TRUE)
    
    cat("  ✅ Processed:", basename(FileNames[i]), "(", i, "/", length(FileNames), ")\n")
  }, error = function(e){
    cat("  ❌ File Processing Failed:", basename(FileNames[i]), "Reason:", e$message, "\n")
  })
}
cat("- Preprocessing Completed! Preprocessed files saved to: ", path_data, "\n\n")

#---------- Exposure Data Preparation ----------
exp_dat <- list()  # Store exposure IV data
ex_pore <- character()  # Store exposure names
# Define LD reference data path and PLINK path (SPECIFY THESE LOCATIONS)
# Important: Replace with your actual LD reference and PLINK executable paths
# Example for LD reference: ld_ref <- "C:/Reference_Panels/1000G_EUR"
# Example for PLINK: plink_bin <- "C:/Tools/plink.exe" (Windows) or "/usr/local/bin/plink" (Linux/macOS)
ld_ref <- "[YOUR_LD_REFERENCE_DIRECTORY]"
plink_bin <- "[YOUR_PLINK_EXECUTABLE_PATH]"

# Get list of processed exposure files
processed_files <- list.files(path_data, full.names = TRUE)
cat(">>> Exposure Data Preparation Stage:\n")
cat("- Number of Preprocessed Files: ", length(processed_files), "\n")
cat("- LD Reference Data Path: ", ld_ref, "\n")
cat("- PLINK Path:", plink_bin, "\n")

for(i in seq_along(processed_files)){
  current_file <- processed_files[i]
  exposure_name <- tools::file_path_sans_ext(basename(current_file))  # Extract exposure name (without suffix)
  
  tryCatch({
    # Read preprocessed IV data
    IV <- fread(current_file)
    # Add sample size and phenotype name (UPDATE WITH YOUR ACTUAL SAMPLE SIZE)
    # Important: Replace [YOUR_SAMPLE_SIZE] with the actual sample size from your GWAS
    IV[, `:=`(
      N = [YOUR_SAMPLE_SIZE],  # Example: N = 10000 (replace with real sample size)
      PHENO = exposure_name
    )]
    # Convert to data.frame (compatible with TwoSampleMR functions)
    IV <- data.frame(IV)
    
    # Format exposure data (meets TwoSampleMR requirements)
    IV_formatted <- format_data(
      IV,
      type = "exposure",
      phenotype_col = "PHENO",
      snp_col = "hm_rsid",
      beta_col = "hm_beta",
      se_col = "standard_error",
      pval_col = "p_value",
      samplesize_col = "N",
      effect_allele_col = "hm_effect_allele",
      other_allele_col = "hm_other_allele",
      eaf_col = "hm_effect_allele_frequency"
    )
    
    # Impute EAF from 1000G reference panel (if EAF is missing in raw data)
    IV_eaf <- get_eaf_from_1000G(
      IV_formatted,
      path = dirname(ld_ref),
      filename = "fileFrequency.frq"
    )
    
    # LD pruning (exclude SNPs with high LD, r² < 0.001, window = 10000kb)
    IV_clumped <- ld_clump(
      dplyr::tibble(
        rsid = IV_eaf$SNP,
        pval = IV_eaf$pval.exposure,
        id = IV_eaf$exposure
      ),
      plink_bin = plink_bin,
      bfile = ld_ref,
      clump_r2 = 0.001,
      clump_kb = 10000
    )
    
    # Merge pruning results with complete IV information
    IV_final <- left_join(
      IV_clumped,
      IV_eaf %>% select(SNP, exposure, beta.exposure, se.exposure,
                        pval.exposure, effect_allele.exposure,
                        other_allele.exposure, eaf.explacement, samplesize.exposure),
      by = c("rsid" = "SNP", "id" = "exposure")
    )
    
    # Store IV data and name of current exposure
    exp_dat[[i]] <- IV_final
    ex_pore[i] <- exposure_name
    cat("  ✅ Exposure Prepared: ", exposure_name, "(", i, "/", length(processed_files), ")\n")
  }, error = function(e){
    cat("  ❌ Exposure Preparation Failed:", exposure_name, "Reason:", e$message, "\n")
  })
}

# Filter empty exposure data (critical fix: remove failed exposures)
exp_dat <- exp_dat[!sapply(exp_dat, is.null)]
ex_pore <- ex_pore[!sapply(exp_dat, is.null)]
cat("- Exposure Data Preparation Completed! IV data for", length(exp_dat), "valid exposures prepared\n\n")

#---------- Outcome Data Preparation (ASD) ----------
cat(">>> Outcome Data Preparation Stage:\n")
# Define outcome data path (SPECIFY YOUR OUTCOME DATA LOCATION)
# Important: Replace with your actual ASD meta-analysis results path
# Example: asd_meta_path <- "C:/Your_Project/Meta_Analysis/autism_meta_se.rds"
asd_meta_path <- "[YOUR_ASD_META_DATA_PATH]"
cat("- Outcome Data Path: ", asd_meta_path, "\n")

tryCatch({
  # Read meta-analysis results for outcome (ASD)
  autism_metal <- readRDS(asd_meta_path)
  # Convert to data.frame (compatible with TwoSampleMR functions)
  autism_metal <- data.frame(autism_metal)
  cat("  ✅ Outcome Data Successfully Read | Data Dimension: ", nrow(autism_metal), "rows ×", ncol(autism_metal), "columns\n")
  
  # Format outcome data
  outcome_dat <- format_data(
    autism_metal,
    type = "outcome",
    snp_col = "SNP",
    beta_col = "beta",
    se_col = "se",
    effect_allele_col = "effect_allele",
    other_allele_col = "other_allele",
    pval_col = "p",
    eaf_col = "eaf",
    samplesize_col = "N"
  ) %>% 
    mutate(outcome = "ASD", id.outcome = "ASD")  # Unify outcome name as "ASD"
  
  cat("  ✅ Outcome Data Formatting Completed | Number of Valid SNPs: ", nrow(outcome_dat), "\n")
}, error = function(e){
  cat("  ❌ Outcome Data Processing Failed | Reason: ", e$message, "\n")
  stop("Outcome Data Preparation Failed — Terminating Analysis")  # Outcome data is critical; terminate if failed
})

# Clean temporary variables and save intermediate results
rm(autism_metal)
# Define intermediate results path (SPECIFY YOUR INTERMEDIATE STORAGE LOCATION)
# Example: intermediate_path <- "C:/Your_Project/Intermediate_Results/data_pre1.RData"
intermediate_path <- "[YOUR_INTERMEDIATE_RESULTS_DIRECTORY]/data_pre1.RData"
save.image(file = intermediate_path)
cat("- Outcome Data Preparation Completed! Intermediate Results Saved to: ", intermediate_path, "\n\n")

#---------- Visualization Theme Definition ----------
custom_theme <- theme_bw(base_size = 12) +
  theme(
    plot.title = element_text(face = "bold", hjust = 0.5, size = 14),
    panel.grid.major = element_line(color = "gray90", linewidth = 0.2),
    panel.grid.minor = element_blank(),
    axis.title = element_text(color = "black", size = 12),
    axis.text = element_text(color = "black", size = 10),
    legend.position = "right",
    legend.background = element_rect(fill = "white", color = "black"),
    plot.background = element_rect(fill = "white")
  )
cat(">>> Visualization theme defined\n\n")

#---------- MR Analysis Main Loop ----------
mr_results <- list()  # Store complete MR results for each exposure
snp_lists <- list()  # Store IV-SNP details for each exposure
presso_results <- list()  # Store MR-PRESSO results for each exposure
cat(">>> Starting MR Analysis Main Loop:\n")
cat("- Number of Exposures to Analyze: ", length(exp_dat), "\n")
cat("- Outcome Variable: ASD\n")

for(i in seq_along(exp_dat)){
  current_exposure <- exp_dat[[i]]
  exposure_name <- ex_pore[i]
  cat("\n  🔍 Analyzing Exposure: ", exposure_name, "(", i, "/", length(exp_dat), ")\n")
  
  # Initialize result container for current exposure
  current_result <- list(
    MR = NULL, LOO = NULL, SingleSNP = NULL, Heterogeneity = NULL, Pleiotropy = NULL
  )
  
  tryCatch({
    # 1. Harmonize exposure-outcome data
    cat("    - Starting data harmonization...\n")
    dat_harmonised <- harmonise_data(
      exposure_dat = current_exposure %>% 
        rename(SNP = rsid) %>% 
        mutate(id.exposure = id, exposure = exposure_name),
      outcome_dat = outcome_dat
    ) %>%
      filter(mr_keep)  # Retain only successfully harmonized SNPs
    
    # Print harmonization results
    cat("    - SNPs after harmonization: ", nrow(dat_harmonised), "\n")
    valid_snp_flag <- nrow(dat_harmonised) >= 2
    cat("    - Valid SNPs (≥2 required for MR analysis): ", ifelse(valid_snp_flag, "Yes", "No"), "\n")
    
    # 2. Save SNP details for current exposure
    snp_info <- dat_harmonised %>%
      select(SNP, exposure, effect_allele.exposure, other_allele.exposure,
             eaf.exposure, beta.exposure, se.exposure, pval.exposure,
             beta.outcome, se.outcome, pval.outcome) %>%
      mutate(
        exposure_name = exposure_name, 
        N_SNPs = nrow(dat_harmonised), 
        valid_SNPs = valid_snp_flag
      )
    snp_lists[[i]] <- snp_info
    cat("    - SNP information saved\n")
    
    # 3. Skip MR calculation if insufficient valid SNPs
    if(!valid_snp_flag){
      cat("    ⚠️  Skipping MR calculation (insufficient valid SNPs < 2)\n")
      mr_results[[i]] <- current_result  # Save empty result
      next
    }
    
    # 4. Calculate core MR results
    cat("    - Calculating main MR results...\n")
    res_mr <- mr(dat_harmonised) %>% 
      generate_odds_ratios() %>%  # Convert to OR for binary outcome (ASD)
      mutate(exposure = exposure_name)
    current_result$MR <- res_mr
    # Print IVW method results
    ivw_res <- res_mr[res_mr$method == "Inverse variance weighted", ]
    if(nrow(ivw_res) > 0){
      cat("    - IVW Results: beta=", round(ivw_res$b, 4),
          ", p=", round(ivw_res$pval, 4), ", OR=", round(ivw_res$or, 4), "\n")
    }
    
    # 5. Sensitivity analysis: Leave-One-Out
    cat("    - Calculating Leave-One-Out results...\n")
    res_loo <- mr_leaveoneout(dat_harmonised) %>% 
      generate_odds_ratios() %>% 
      mutate(exposure = exposure_name)
    current_result$LOO <- res_loo
    cat("    - Leave-One-Out completed (Number of SNPs: ", nrow(res_loo), ")\n")
    
    # 6. Single-SNP MR analysis
    cat("    - Calculating Single-SNP results...\n")
    res_singlesnp <- mr_singlesnp(dat_harmonised) %>% 
      generate_odds_ratios() %>% 
      mutate(exposure = exposure_name)
    current_result$SingleSNP <- res_singlesnp
    cat("    - Single-SNP analysis completed (Number of SNPs: ", nrow(res_singlesnp), ")\n")
    
    # 7. Heterogeneity test (Q-test)
    cat("    - Calculating heterogeneity test...\n")
    res_het <- mr_heterogeneity(dat_harmonised) %>% 
      mutate(exposure = exposure_name)
    current_result$Heterogeneity <- res_het
    # Print IVW heterogeneity results
    ivw_het <- res_het[res_het$method == "Inverse variance weighted", ]
    if(nrow(ivw_het) > 0){
      cat("    - IVW Heterogeneity Q-value: ", round(ivw_het$Q, 4),
          ", p=", round(ivw_het$Q_pval, 4), "\n")
    }
    
    # 8. Pleiotropy test (Egger intercept)
    cat("    - Calculating pleiotropy test...\n")
    res_pleio <- mr_pleiotropy_test(dat_harmonised) %>% 
      mutate(exposure = exposure_name)
    current_result$Pleiotropy <- res_pleio
    cat("    - Egger Intercept: ", round(res_pleio$egger_intercept, 4),
        ", p=", round(res_pleio$pval, 4), "\n")
    
    # 9. MR-PRESSO analysis
    cat("    - Running MR-PRESSO analysis...\n")
    res_presso <- tryCatch({
      mr_presso(
        BetaOutcome = "beta.outcome",
        BetaExposure = "beta.exposure",
        SdOutcome = "se.outcome",
        SdExposure = "se.exposure",
        data = dat_harmonised,
        OUTLIERtest = TRUE,
        DISTORTIONtest = TRUE,
        NbDistribution = 1000,
        SignifThreshold = 0.05
      )
    }, error = function(e) NULL)
    
    # Extract MR-PRESSO results
    presso_global_p <- NA
    presso_distortion_p <- NA
    if(!is.null(res_presso) && "MR-PRESSO results" %in% names(res_presso)){
      global_test <- res_presso$`MR-PRESSO results`$`Global Test`
      distortion_test <- res_presso$`MR-PRESSO results`$`Distortion Test`
      presso_global_p <- if(!is.null(global_test)) global_test$Pvalue else NA
      presso_distortion_p <- if(!is.null(distortion_test)) distortion_test$Pvalue else NA
      cat("    - MR-PRESSO Global Test p-value:", round(presso_global_p, 4), "\n")
    } else {
      cat("    ❌ MR-PRESSO analysis failed (unexpected result format)\n")
    }
    presso_results[[i]] <- list(
      exposure = exposure_name,
      global_test_p = presso_global_p,
      distortion_test_p = presso_distortion_p,
      raw = res_presso
    )
    
    # 10. Generate visualization figures
    cat("    - Generating visualization figures...\n")
    tryCatch({
      # Scatter plot (Beta values)
      scatter_plot <- mr_scatter_plot(res_mr, dat_harmonised)[[1]] +
        geom_point(color = "#1F77B4", size = 3, alpha = 0.8) +
        geom_smooth(method = "lm", se = FALSE, color = "#FF7F0E", linewidth = 1) +
        labs(title = paste("Scatter Plot (Beta):", exposure_name)) +
        custom_theme
      ggsave(filename = paste0(path_fig_full, "/scatter_beta_", exposure_name, ".pdf"),
             plot = scatter_plot, width = 8, height = 6)
      
      # Scatter plot (OR values)
      scatter_or_plot <- mr_scatter_plot(res_mr %>% mutate(b = or), dat_harmonised)[[1]] +
        geom_point(color = "#1F77B4", size = 3, alpha = 0.8) +
        geom_smooth(method = "lm", se = FALSE, color = "#FF7F0E", linewidth = 1) +
        labs(title = paste("Scatter Plot (OR):", exposure_name)) +
        custom_theme
      ggsave(filename = paste0(path_fig_full, "/scatter_or_", exposure_name, ".pdf"),
             plot = scatter_or_plot, width = 8, height = 6)
      
      # Leave-One-Out plot
      loo_plot <- mr_leaveoneout_plot(res_loo)[[1]] +
        geom_hline(yintercept = ivw_res$or, color = "#D62728", linetype = "dashed") +
        labs(title = paste("Leave-One-Out (OR):", exposure_name)) +
        custom_theme
      ggsave(filename = paste0(path_fig_full, "/leaveoneout_or_", exposure_name, ".pdf"),
             plot = loo_plot, width = 8, height = 6)
      
      # Single-SNP forest plot (OR values)
      forest_or_plot <- mr_forest_plot(res_singlesnp)[[1]] +
        geom_vline(xintercept = 1, color = "#2CA02C", linetype = "dotted") +
        labs(title = paste("Forest Plot (OR):", exposure_name)) +
        custom_theme
      ggsave(filename = paste0(path_fig_full, "/forest_or_", exposure_name, ".pdf"),
             plot = forest_or_plot, width = 10, height = 7)
      
      # Funnel plot (OR values)
      funnel_or_plot <- mr_funnel_plot(res_singlesnp)[[1]] +
        geom_point(color = "#9467BD", alpha = 0.7) +
        labs(title = paste("Funnel Plot (OR):", exposure_name)) +
        custom_theme
      ggsave(filename = paste0(path_fig_full, "/funnel_or_", exposure_name, ".pdf"),
             plot = funnel_or_plot, width = 8, height = 6)
      
      cat("    ✅ All visualization figures saved\n")
      
    }, error = function(e){
      cat("    ❌ Visualization failed | Reason: ", e$message, "\n")
    })
    
  }, error = function(e){
    cat("    ❌ Exposure analysis failed:", exposure_name, "Reason:", e$message, "\n")
  })
  
  # Save complete results for current exposure
  mr_results[[i]] <- current_result
}

# Filter empty results (keep only exposures with successful MR analysis)
mr_results <- mr_results[!sapply(mr_results, function(x) is.null(x$MR))]
cat("\n>>> MR Analysis Main Loop Completed!\n")
cat("- Number of Successfully Analyzed Exposures: ", length(mr_results), "\n")
cat("- Number of Stored SNP Information Entries: ", length(snp_lists), "\n")
cat("- Number of Successful MR-PRESSO Analyses: ", sum(!sapply(presso_results, function(x) is.null(x$raw))), "\n\n")

#---------- Result Integration ----------
cat(">>> Result Integration Stage:\n")

# 1. Integrate full MR results
final_mr_full <- bind_rows(lapply(mr_results, function(x) x$MR))
cat("- Full MR Results: ", nrow(final_mr_full), "rows ×", ncol(final_mr_full), "columns\n")

# 2. Integrate full heterogeneity results
final_het_full <- bind_rows(lapply(mr_results, function(x) x$Heterogeneity))
cat("- Full Heterogeneity Results: ", nrow(final_het_full), "rows ×", ncol(final_het_full), "columns\n")

# 3. Integrate full pleiotropy results
final_pleio_full <- bind_rows(lapply(mr_results, function(x) x$Pleiotropy))
cat("- Full Pleiotropy Results: ", nrow(final_pleio_full), "rows ×", ncol(final_pleio_full), "columns\n")

# 4. Integrate full SNP information
final_snps_full <- bind_rows(snp_lists)
cat("- Full SNP Information: ", nrow(final_snps_full), "rows ×", ncol(final_snps_full), "columns\n")

# 5. Integrate full Leave-One-Out results
final_loo_full <- bind_rows(lapply(mr_results, function(x) x$LOO)) %>% filter(!is.na(or))
cat("- Full Leave-One-Out Results: ", nrow(final_loo_full), "rows ×", ncol(final_loo_full), "columns\n")

# 6. Integrate full Single-SNP results
final_singlesnp_full <- bind_rows(lapply(mr_results, function(x) x$SingleSNP)) %>% filter(!is.na(or))
cat("- Full Single-SNP Results: ", nrow(final_singlesnp_full), "rows ×", ncol(final_singlesnp_full), "columns\n")

# 7. Integrate full MR-PRESSO results
final_presso_full <- bind_rows(lapply(presso_results, function(x) {
  data.frame(
    exposure = x$exposure,
    presso_global_p = x$global_test_p,
    presso_distortion_p = x$distortion_test_p
  )
}))
cat("- Full MR-PRESSO Results: ", nrow(final_presso_full), "rows ×", ncol(final_presso_full), "columns\n")

# 8. Multiple testing correction
num_tests <- if(nrow(final_mr_full) > 0) nrow(final_mr_full) else 1
final_mr_full <- final_mr_full %>%
  mutate(
    pval_bh = p.adjust(pval, method = "BH")  # BH correction (FDR control)
  )
cat("- Multiple Testing Correction Completed (Number of Tests: ", num_tests, ")\n")

#---------- Merge All Analysis Results ----------
cat(">>> Merging All Analysis Method Results:\n")

# 1. Main MR results
all_methods_combined <- final_mr_full %>%
  select(exposure, method, nsnp, b, se, pval, or, or_lci95, or_uci95, pval_bh) %>%
  rename(
    mr_beta = b,
    mr_se = se,
    mr_pval = pval,
    mr_or = or,
    mr_or_lci95 = or_lci95,
    mr_or_uci95 = or_uci95
  )
cat("- Main MR Results Merged (Dimension: ", nrow(all_methods_combined), "×", ncol(all_methods_combined), ")\n")

# 2. Merge heterogeneity results
het_merged <- final_het_full %>%
  select(exposure, method, Q, Q_df, Q_pval) %>%
  rename(
    het_Q = Q,
    het_Q_df = Q_df,
    het_Q_pval = Q_pval
  )
all_methods_combined <- all_methods_combined %>%
  left_join(het_merged, by = c("exposure", "method"))
cat("- Heterogeneity Results Merged (Added Columns: het_Q, het_Q_df, het_Q_pval)\n")

# 3. Merge pleiotropy results
pleio_merged <- final_pleio_full %>%
  select(exposure, egger_intercept, pval_pleio = pval) %>%
  rename(
    pleio_intercept = egger_intercept,
    pleio_pval = pval_pleio
  )
all_methods_combined <- all_methods_combined %>%
  left_join(pleio_merged, by = "exposure")
cat("- Pleiotropy Results Merged (Added Columns: pleio_intercept, pleio_pval)\n")

# 4. Merge SNP statistics
snp_stats_merged <- final_snps_full %>%
  group_by(exposure_name) %>%
  summarise(
    total_SNPs = n(),
    valid_SNPs = sum(valid_SNPs),
    avg_F_stat = mean((beta.exposure / se.exposure)^2, na.rm = TRUE)
  ) %>%
  rename(exposure = exposure_name)
all_methods_combined <- all_methods_combined %>%
  left_join(snp_stats_merged, by = "exposure")
cat("- SNP Statistics Merged (Added Columns: total_SNPs, valid_SNPs, avg_F_stat)\n")

# 5. Merge Leave-One-Out results
if(nrow(final_loo_full) > 0){
  loo_merged <- final_loo_full %>%
    group_by(exposure) %>%
    summarise(
      loo_avg_or = mean(or, na.rm = TRUE),
      loo_or_sd = sd(or, na.rm = TRUE),
      loo_nsnps = n()
    )
  all_methods_combined <- all_methods_combined %>%
    left_join(loo_merged, by = "exposure")
  cat("  ✅ Leave-One-Out Results Merged (Added Columns: loo_avg_or, loo_or_sd, loo_nsnps)\n")
} else {
  all_methods_combined <- all_methods_combined %>%
    mutate(loo_avg_or = NA, loo_or_sd = NA, loo_nsnps = NA)
  cat("  ⚠️  No Leave-One-Out Results, Filled with NA\n")
}

# 6. Merge MR-PRESSO results
all_methods_combined <- all_methods_combined %>%
  left_join(final_presso_full, by = "exposure")
cat("- MR-PRESSO Results Merged (Added Columns: presso_global_p, presso_distortion_p)\n")

cat("- All Method Results Merged Successfully! Final Dimension: ", nrow(all_methods_combined), "rows ×", ncol(all_methods_combined), "columns\n")

#---------- Filter Exposures with IVW p<0.05 and Perform Correction ----------
cat(">>> Filtering Exposures with IVW p<0.05 and Performing Correction:\n")

# 1. Extract IVW method results
ivw_results <- final_mr_full %>%
  filter(method == "Inverse variance weighted")

# 2. Filter exposures with p<0.05
ivw_significant <- ivw_results %>%
  filter(pval < 0.05)

cat("- Number of Exposures with IVW p<0.05: ", nrow(ivw_significant), "\n")

# 3. Perform multiple testing correction on IVW results
num_ivw_tests <- nrow(ivw_results)  # Calculated based on number of IVW tests
ivw_significant <- ivw_significant %>%
  mutate(
    ivw_pval_bonferroni = pmin(pval * num_ivw_tests, 1),  # Bonferroni correction
    ivw_pval_holm = p.adjust(pval, method = "holm"),      # Holm correction
    ivw_pval_bh = p.adjust(pval, method = "BH"),          # BH correction (FDR)
    ivw_pval_by = p.adjust(pval, method = "BY")           # BY correction
  )

# 4. Merge with heterogeneity, pleiotropy, SNP statistics and MR-PRESSO results
ivw_final <- ivw_significant %>%
  select(exposure, method, nsnp, b, se, pval, or, or_lci95, or_uci95,
         ivw_pval_bonferroni, ivw_pval_holm, ivw_pval_bh, ivw_pval_by) %>%
  rename(
    mr_beta = b,
    mr_se = se,
    mr_pval = pval,
    mr_or = or,
    mr_or_lci95 = or_lci95,
    mr_or_uci95 = or_uci95
  ) %>%
  left_join(het_merged %>% filter(method == "Inverse variance weighted"), 
            by = c("exposure", "method")) %>%
  left_join(pleio_merged, by = "exposure") %>%
  left_join(snp_stats_merged, by = "exposure") %>%
  left_join(final_presso_full, by = "exposure")  # Merge MR-PRESSO results

cat("- IVW Results Merged with Heterogeneity, Pleiotropy, SNP Statistics and MR-PRESSO Information. Dimension: ", 
    nrow(ivw_final), "rows ×", ncol(ivw_final), "columns\n")

#---------- Save Full Results ----------
cat(">>> Full Results Saving Stage:\n")

# Save basic results
fwrite(final_mr_full, path_res_full %+% "/MR_results_full.csv")
cat("  ✅ MR_results_full.csv saved\n")

fwrite(final_het_full, path_res_full %+% "/Heterogeneity_results_full.csv")
cat("  ✅ Heterogeneity_results_full.csv saved\n")

fwrite(final_pleio_full, path_res_full %+% "/Pleiotropy_results_full.csv")
cat("  ✅ Pleiotropy_results_full.csv saved\n")

fwrite(final_snps_full, path_res_full %+% "/Instrument_SNPs_details_full.csv")
cat("  ✅ Instrument_SNPs_details_full.csv saved\n")

# Save MR-PRESSO results
fwrite(final_presso_full, path_res_full %+% "/MR_PRESSO_results_full.csv")
cat("  ✅ MR_PRESSO_results_full.csv saved\n")

# Save Leave-One-Out and Single-SNP results only if non-empty
if(nrow(final_loo_full) > 0){
  fwrite(final_loo_full, path_res_full %+% "/LeaveOneOut_results_full.csv")
  cat("  ✅ LeaveOneOut_results_full.csv saved\n")
} else {
  cat("  ⚠️  No Leave-One-Out Results, Not Saving Empty File\n")
}

if(nrow(final_singlesnp_full) > 0){
  fwrite(final_singlesnp_full, path_res_full %+% "/SingleSNP_results_full.csv")
  cat("  ✅ SingleSNP_results_full.csv saved\n")
} else {
  cat("  ⚠️  No Single-SNP Results, Not Saving Empty File\n")
}

# Save merged results
fwrite(all_methods_combined, path_res_full %+% "/All_Analysis_Methods_Combined.csv")
cat("  ✅ All_Analysis_Methods_Combined.csv saved\n")

# Save IVW-specific results (p<0.05)
fwrite(ivw_final, path_res_full %+% "/IVW_Significant_Results_with_Het_Pleio_Presso.csv")
cat("  ✅ IVW_Significant_Results_with_Het_Pleio_Presso.csv saved\n")

#---------- Generate Comprehensive Summary Figures ----------
cat(">>> Generating Comprehensive Summary Figures:\n")

# 1. Full heatmap
if(nrow(final_mr_full) > 0){
  heatmap_data_full <- final_mr_full %>%
    filter(method == "Inverse variance weighted") %>%
    mutate(logP = -log10(pval)) %>%
    select(exposure, b, logP) %>%
    rename(mr_beta = b)
  
  p_heatmap_full <- ggplot(heatmap_data_full, aes(x = exposure, y = "MR Effect", fill = mr_beta, size = logP)) +
    geom_point(shape = 21, color = "black") +
    scale_fill_gradient2(low = "#2C7BB6", mid = "white", high = "#D7191C", midpoint = 0) +
    scale_size_continuous(range = c(3, 10)) +
    labs(title = "MR Results Heatmap (Full Data, IVW Method)", x = NULL, y = NULL) +
    theme_minimal() +
    theme(
      axis.text.x = element_text(angle = 45, hjust = 1, size = 10),
      legend.position = "right",
      plot.title = element_text(hjust = 0.5, face = "bold")
    )
  ggsave(path_fig_full %+% "/Summary_Heatmap_Full.pdf", p_heatmap_full, width = 12, height = 8)
  cat("  ✅ Full Heatmap (Summary_Heatmap_Full.pdf) saved\n")
} else {
  cat("  ⚠️  No MR Results, Not Generating Heatmap\n")
}

# 2. Full total effects forest plot
if(nrow(final_mr_full) > 0){
  total_effects_full <- final_mr_full %>%
    filter(method == "Inverse variance weighted") %>%
    select(exposure, nsnp, b, se, pval, or, or_lci95, or_uci95) %>%
    rename(
      beta_total = b,
      se_total = se,
      pval_total = pval,
      OR_total = or,
      OR_lower = or_lci95,
      OR_upper = or_uci95
    )
  fwrite(total_effects_full, path_res_full %+% "/Total_Effects_Full.csv")
  cat("  ✅ Total_Effects_Full.csv saved\n")
  
  if(nrow(total_effects_full) > 0){
    p_total_forest_full <- ggplot(total_effects_full, aes(x = OR_total, y = exposure)) +
      geom_vline(xintercept = 1, linetype = "dashed", color = "grey50") +
      geom_pointrange(aes(xmin = OR_lower, xmax = OR_upper), 
                      color = "#2CA02C", size = 0.5) +
      labs(x = "Odds Ratio (95% CI)", y = "Exposure",
           title = "Total Effects on Outcome (Full Data)") +
      custom_theme +
      theme(axis.text.y = element_text(face = "italic"))
    ggsave(path_fig_full %+% "/Total_Effects_Forest_Full.pdf", p_total_forest_full, width = 10, height = 8)
    cat("  ✅ Full Total Effects Forest Plot (Total_Effects_Forest_Full.pdf) saved\n")
  } else {
    cat("  ⚠️  No Full Total Effects Results, Not Generating Forest Plot\n")
  }
} else {
  cat("  ⚠️  No MR Results, Not Saving Total Effects File\n")
}

# 3. Full SNP statistics chart
snp_counts_full <- final_snps_full %>%
  group_by(exposure_name) %>%
  summarise(N_SNPs = n(), Valid_SNPs = sum(valid_SNPs)) %>%
  rename(Exposure = exposure_name)

if(nrow(snp_counts_full) > 0){
  p_snp_counts_full <- ggplot(snp_counts_full, aes(x = reorder(Exposure, N_SNPs), y = N_SNPs)) +
    geom_bar(stat = "identity", fill = "#17BECF", alpha = 0.8) +
    geom_text(aes(label = Valid_SNPs), hjust = -0.1, color = "black", size = 3.5) +
    labs(x = "", y = "Number of Instrumental SNPs", 
         title = "SNP Counts per Exposure (Full Data, Valid SNPs Labeled)") +
    coord_flip() +
    custom_theme
  ggsave(path_fig_full %+% "/SNP_Counts_Full.pdf", p_snp_counts_full, width = 8, height = 6)
  cat("  ✅ Full SNP Count Chart (SNP_Counts_Full.pdf) saved\n")
} else {
  cat("  ⚠️  No SNP Information, Not Generating SNP Count Chart\n")
}

# 4. Full instrumental variable strength verification
f_stats_full <- final_snps_full %>%
  group_by(exposure_name) %>%
  summarise(
    F_statistic = mean((beta.exposure / se.exposure)^2, na.rm = TRUE),
    F_status = ifelse(F_statistic > 10, "Strong", "Weak"),
    Valid_SNPs = sum(valid_SNPs)
  ) %>%
  rename(Exposure = exposure_name)
if(nrow(f_stats_full) > 0){
  fwrite(f_stats_full, path_res_full %+% "/F_Statistics_Full.csv")
  cat("  ✅ F_Statistics_Full.csv saved\n")
} else {
  cat("  ⚠️  No SNP Information, Not Saving F-Statistic File\n")
}

# 5. Full sensitivity analysis summary
if(nrow(final_het_full) > 0){
  sensitivity_results_full <- final_het_full %>%
    left_join(final_pleio_full %>% select(exposure, egger_intercept, pval_pleio = pval), by = "exposure") %>%
    select(exposure, method, Q, Q_pval, egger_intercept, pval_pleio) %>%
    mutate(
      Heterogeneity = ifelse(Q_pval < 0.05, "Present", "Absent"),
      Pleiotropy = ifelse(pval_pleio < 0.05, "Present", "Absent")
    )
  fwrite(sensitivity_results_full, path_res_full %+% "/Sensitivity_Analysis_Full.csv")
  cat("  ✅ Sensitivity_Analysis_Full.csv saved\n")
} else {
  cat("  ⚠️  No Heterogeneity Results, Not Saving Sensitivity Analysis File\n")
}

#---------- Generate Comprehensive Report ----------
cat("\n" %+% paste(rep("-", 50), collapse = "") %+% "\n")
cat(">>> Analysis Completed! Comprehensive Report:\n")
cat("- Full Results File Path: ", path_res_full, "\n")
cat("- Full Figures File Path: ", path_fig_full, "\n")
cat("- Key Merged Results File: ", path_res_full %+% "/All_Analysis_Methods_Combined.csv\n")
cat("- IVW Significant Results File (Including MR-PRESSO): ", path_res_full %+% "/IVW_Significant_Results_with_Het_Pleio_Presso.csv\n")
cat("- Intermediate Results File: ", intermediate_path, "\n")
cat("- Complete Analysis Results File: MR_Analysis_Full.RData\n")
cat(paste(rep("-", 50), collapse = "") %+% "\n")

save.image(file = "MR_Analysis_Full.RData")
