# Supplementary material for: Multi-omics reveals cross-tissue regulatory mechanisms of autism risk loci via gut microbiota-immunity-brain axis
Source: AMB Express. 2025 Oct 29;15:161. doi: 10.1186/s13568-025-01969-4 (PMC12572420; doi:10.1186/s13568-025-01969-4)
Supplement: Supplementary file 2 — Supplementary Material 2 [file 13568_2025_1969_MOESM2_ESM.zip]

Archive with 262 entries (251 files):
- Revised supplementary materials/
- Revised supplementary materials/1 GO and KEGG enrichment results for novel loci of ASD/
- Revised supplementary materials/1 GO and KEGG enrichment results for novel loci of ASD/1 GO and KEGG enrichment results for novel loci of ASD.docx
- Revised supplementary materials/2 enrichment results of novel loci in the brain region eQTL data/
- Revised supplementary materials/2 enrichment results of novel loci in the brain region eQTL data/1 enrichment levels of novel loci in the brain region eQTL data.xlsx
- Revised supplementary materials/3 enrichment results of novel loci in the brain cell eQTL data/
- Revised supplementary materials/3 enrichment results of novel loci in the brain cell eQTL data/Enrichment level plot of novel loci in brain cell eQTLs data.docx
- Revised supplementary materials/3 enrichment results of novel loci in the brain cell eQTL data/enrichment results of novel loci in the brain cell eQTL data.xlsx
- Revised supplementary materials/4 Novel loci SMR results/
- Revised supplementary materials/4 Novel loci SMR results/Novel loci SMR analysis results.xlsx
- Revised supplementary materials/4 Novel loci SMR results/plot/
- Revised supplementary materials/4 Novel loci SMR results/plot/cg00631329_EffectPlot.pdf
- Revised supplementary materials/4 Novel loci SMR results/plot/cg00631329_LocusPlot.pdf
- Revised supplementary materials/4 Novel loci SMR results/plot/cg02269231_LocusPlot.pdf
- Revised supplementary materials/4 Novel loci SMR results/plot/cg11644478_EffectPlot.pdf
- Revised supplementary materials/4 Novel loci SMR results/plot/cg11644478_LocusPlot.pdf
- Revised supplementary materials/4 Novel loci SMR results/plot/cg11890956_EffectPlot.pdf
- Revised supplementary materials/4 Novel loci SMR results/plot/cg11890956_LocusPlot.pdf
- Revised supplementary materials/4 Novel loci SMR results/plot/cg13736514_EffectPlot.pdf
- Revised supplementary materials/4 Novel loci SMR results/plot/cg13736514_LocusPlot.pdf
- Revised supplementary materials/4 Novel loci SMR results/plot/cg15471946_EffectPlot.pdf
- Revised supplementary materials/4 Novel loci SMR results/plot/cg15471946_LocusPlot.pdf
- Revised supplementary materials/4 Novel loci SMR results/plot/cg16579770_EffectPlot.pdf
- Revised supplementary materials/4 Novel loci SMR results/plot/cg16579770_LocusPlot.pdf
- Revised supplementary materials/4 Novel loci SMR results/plot/cg17971929_EffectPlot.pdf
- Revised supplementary materials/4 Novel loci SMR results/plot/cg17971929_LocusPlot.pdf
- Revised supplementary materials/4 Novel loci SMR results/plot/cg22367527_EffectPlot.pdf
- Revised supplementary materials/4 Novel loci SMR results/plot/cg22367527_LocusPlot.pdf
- Revised supplementary materials/4 Novel loci SMR results/plot/cg23815491_EffectPlot.pdf
- Revised supplementary materials/4 Novel loci SMR results/plot/cg23815491_LocusPlot.pdf
- Revised supplementary materials/4 Novel loci SMR results/plot/cg25972943_EffectPlot.pdf
- Revised supplementary materials/4 Novel loci SMR results/plot/cg25972943_LocusPlot.pdf
- Revised supplementary materials/4 Novel loci SMR results/plot/cg26831730_EffectPlot.pdf
- Revised supplementary materials/4 Novel loci SMR results/plot/cg26831730_LocusPlot.pdf
- Revised supplementary materials/4 Novel loci SMR results/plot/ENSG00000153237.18_EffectPlot.pdf
- Revised supplementary materials/4 Novel loci SMR results/plot/ENSG00000153237.18_LocusPlot.pdf
- Revised supplementary materials/4 Novel loci SMR results/plot/ENSG00000157578_EffectPlot.pdf
- Revised supplementary materials/4 Novel loci SMR results/plot/ENSG00000157578_LocusPlot.pdf
- Revised supplementary materials/4 Novel loci SMR results/plot/ENSG00000158406.5_EffectPlot.pdf
- Revised supplementary materials/4 Novel loci SMR results/plot/ENSG00000158406.5_LocusPlot.pdf
- Revised supplementary materials/4 Novel loci SMR results/plot/ENSG00000173295.8_EffectPlot.pdf
- Revised supplementary materials/4 Novel loci SMR results/plot/ENSG00000173295.8_LocusPlot.pdf
- Revised supplementary materials/4 Novel loci SMR results/plot/ENSG00000182093_EffectPlot.pdf
- Revised supplementary materials/4 Novel loci SMR results/plot/ENSG00000182093_LocusPlot.pdf
- Revised supplementary materials/4 Novel loci SMR results/plot/ENSG00000183527_EffectPlot.pdf
- Revised supplementary materials/4 Novel loci SMR results/plot/ENSG00000183527_LocusPlot.pdf
- Revised supplementary materials/4 Novel loci SMR results/plot/ENSG00000185658_EffectPlot.pdf
- Revised supplementary materials/4 Novel loci SMR results/plot/ENSG00000185658_LocusPlot.pdf
- Revised supplementary materials/4 Novel loci SMR results/plot/ENSG00000205581_EffectPlot.pdf
- Revised supplementary materials/4 Novel loci SMR results/plot/ENSG00000205581_LocusPlot.pdf
- Revised supplementary materials/4 Novel loci SMR results/plot/ENSG00000233609.3_EffectPlot.pdf
- Revised supplementary materials/4 Novel loci SMR results/plot/ENSG00000233609.3_LocusPlot.pdf
- Revised supplementary materials/4 Novel loci SMR results/plot/ENSG00000253893.2_EffectPlot.pdf
- Revised supplementary materials/4 Novel loci SMR results/plot/ENSG00000253893.2_LocusPlot.pdf
- Revised supplementary materials/4 Novel loci SMR results/plot/ENSG00000257017.4_EffectPlot.pdf
- Revised supplementary materials/4 Novel loci SMR results/plot/ENSG00000257017.4_LocusPlot.pdf
- Revised supplementary materials/4 Novel loci SMR results/plot/ENSG00000261701.8_EffectPlot.pdf
- Revised supplementary materials/4 Novel loci SMR results/plot/ENSG00000261701.8_LocusPlot.pdf
- Revised supplementary materials/4 Novel loci SMR results/plot/ENSG00000269918.1_EffectPlot.pdf
- Revised supplementary materials/4 Novel loci SMR results/plot/ENSG00000269918.1_LocusPlot.pdf
- Revised supplementary materials/4 Novel loci SMR results/plot/legends.docx
- Revised supplementary materials/5 Forward MR analysis results/
- Revised supplementary materials/5 Forward MR analysis results/Forward MR analysis results.csv
- Revised supplementary materials/5 Forward MR analysis results/plot/
- Revised supplementary materials/5 Forward MR analysis results/plot/forest_or_Acidaminococcus fermentans.pdf
- Revised supplementary materials/5 Forward MR analysis results/plot/forest_or_CAG-475.pdf
- Revised supplementary materials/5 Forward MR analysis results/plot/forest_or_CAG-510 sp002432425.pdf
- Revised supplementary materials/5 Forward MR analysis results/plot/forest_or_CAG-884.pdf
- Revised supplementary materials/5 Forward MR analysis results/plot/forest_or_Coprobacillus.pdf
- Revised supplementary materials/5 Forward MR analysis results/plot/forest_or_Coprobacter secundus.pdf
- Revised supplementary materials/5 Forward MR analysis results/plot/forest_or_DTU024 sp002411105.pdf
- Revised supplementary materials/5 Forward MR analysis results/plot/forest_or_Endozoicomonadaceae.pdf
- Revised supplementary materials/5 Forward MR analysis results/plot/forest_or_Enorma massiliensis.pdf
- Revised supplementary materials/5 Forward MR analysis results/plot/forest_or_Enterococcus faecalis.pdf
- Revised supplementary materials/5 Forward MR analysis results/plot/forest_or_Eubacterium callanderi.pdf
- Revised supplementary materials/5 Forward MR analysis results/plot/forest_or_Faecalicatena torques.pdf
- Revised supplementary materials/5 Forward MR analysis results/plot/forest_or_Fibrobacteria.pdf
- Revised supplementary materials/5 Forward MR analysis results/plot/forest_or_Francisellaceae.pdf
- Revised supplementary materials/5 Forward MR analysis results/plot/forest_or_Geminocystis.pdf
- Revised supplementary materials/5 Forward MR analysis results/plot/forest_or_koll11.pdf
- Revised supplementary materials/5 Forward MR analysis results/plot/forest_or_Lachnospira rogosae.pdf
- Revised supplementary materials/5 Forward MR analysis results/plot/forest_or_Olsenella C.pdf
- Revised supplementary materials/5 Forward MR analysis results/plot/forest_or_Parabacteroides.pdf
- Revised supplementary materials/5 Forward MR analysis results/plot/forest_or_Prevotella sp002933775.pdf
- Revised supplementary materials/5 Forward MR analysis results/plot/forest_or_UBA1066.pdf
- Revised supplementary materials/5 Forward MR analysis results/plot/forest_or_UBA7703.pdf
- Revised supplementary materials/5 Forward MR analysis results/plot/forest_or_UBA8904.pdf
- Revised supplementary materials/5 Forward MR analysis results/plot/forest_or_V9D3004.pdf
- Revised supplementary materials/5 Forward MR analysis results/plot/funnel_or_Acidaminococcus fermentans.pdf
- Revised supplementary materials/5 Forward MR analysis results/plot/funnel_or_CAG-475.pdf
- Revised supplementary materials/5 Forward MR analysis results/plot/funnel_or_CAG-510 sp002432425.pdf
- Revised supplementary materials/5 Forward MR analysis results/plot/funnel_or_CAG-884.pdf
- Revised supplementary materials/5 Forward MR analysis results/plot/funnel_or_Coprobacillus.pdf
- Revised supplementary materials/5 Forward MR analysis results/plot/funnel_or_Coprobacter secundus.pdf
- Revised supplementary materials/5 Forward MR analysis results/plot/funnel_or_DTU024 sp002411105.pdf
- Revised supplementary materials/5 Forward MR analysis results/plot/funnel_or_Endozoicomonadaceae.pdf
- Revised supplementary materials/5 Forward MR analysis results/plot/funnel_or_Enorma massiliensis.pdf
- Revised supplementary materials/5 Forward MR analysis results/plot/funnel_or_Enterococcus faecalis.pdf
- Revised supplementary materials/5 Forward MR analysis results/plot/funnel_or_Eubacterium callanderi.pdf
- Revised supplementary materials/5 Forward MR analysis results/plot/funnel_or_Faecalicatena torques.pdf
- Revised supplementary materials/5 Forward MR analysis results/plot/funnel_or_Fibrobacteria.pdf
- Revised supplementary materials/5 Forward MR analysis results/plot/funnel_or_Francisellaceae.pdf
- Revised supplementary materials/5 Forward MR analysis results/plot/funnel_or_Geminocystis.pdf
- Revised supplementary materials/5 Forward MR analysis results/plot/funnel_or_koll11.pdf
- Revised supplementary materials/5 Forward MR analysis results/plot/funnel_or_Lachnospira rogosae.pdf
- Revised supplementary materials/5 Forward MR analysis results/plot/funnel_or_Olsenella C.pdf
- Revised supplementary materials/5 Forward MR analysis results/plot/funnel_or_Parabacteroides.pdf
- Revised supplementary materials/5 Forward MR analysis results/plot/funnel_or_Prevotella sp002933775.pdf
- Revised supplementary materials/5 Forward MR analysis results/plot/funnel_or_UBA1066.pdf
- Revised supplementary materials/5 Forward MR analysis results/plot/funnel_or_UBA7703.pdf
- Revised supplementary materials/5 Forward MR analysis results/plot/funnel_or_UBA8904.pdf
- Revised supplementary materials/5 Forward MR analysis results/plot/funnel_or_V9D3004.pdf
- Revised supplementary materials/5 Forward MR analysis results/plot/leaveoneout_or_Acidaminococcus fermentans.pdf
- Revised supplementary materials/5 Forward MR analysis results/plot/leaveoneout_or_CAG-475.pdf
- Revised supplementary materials/5 Forward MR analysis results/plot/leaveoneout_or_CAG-510 sp002432425.pdf
- Revised supplementary materials/5 Forward MR analysis results/plot/leaveoneout_or_CAG-884.pdf
- Revised supplementary materials/5 Forward MR analysis results/plot/leaveoneout_or_Coprobacillus.pdf
- Revised supplementary materials/5 Forward MR analysis results/plot/leaveoneout_or_Coprobacter secundus.pdf
- Revised supplementary materials/5 Forward MR analysis results/plot/leaveoneout_or_DTU024 sp002411105.pdf
- Revised supplementary materials/5 Forward MR analysis results/plot/leaveoneout_or_Endozoicomonadaceae.pdf
- Revised supplementary materials/5 Forward MR analysis results/plot/leaveoneout_or_Enorma massiliensis.pdf
- Revised supplementary materials/5 Forward MR analysis results/plot/leaveoneout_or_Enterococcus faecalis.pdf
- Revised supplementary materials/5 Forward MR analysis results/plot/leaveoneout_or_Eubacterium callanderi.pdf
- Revised supplementary materials/5 Forward MR analysis results/plot/leaveoneout_or_Faecalicatena torques.pdf
- Revised supplementary materials/5 Forward MR analysis results/plot/leaveoneout_or_Fibrobacteria.pdf
- Revised supplementary materials/5 Forward MR analysis results/plot/leaveoneout_or_Francisellaceae.pdf
- Revised supplementary materials/5 Forward MR analysis results/plot/leaveoneout_or_Geminocystis.pdf
- Revised supplementary materials/5 Forward MR analysis results/plot/leaveoneout_or_koll11.pdf
- Revised supplementary materials/5 Forward MR analysis results/plot/leaveoneout_or_Lachnospira rogosae.pdf
- Revised supplementary materials/5 Forward MR analysis results/plot/leaveoneout_or_Olsenella C.pdf
- Revised supplementary materials/5 Forward MR analysis results/plot/leaveoneout_or_Parabacteroides.pdf
- Revised supplementary materials/5 Forward MR analysis results/plot/leaveoneout_or_Prevotella sp002933775.pdf
- Revised supplementary materials/5 Forward MR analysis results/plot/leaveoneout_or_UBA1066.pdf
- Revised supplementary materials/5 Forward MR analysis results/plot/leaveoneout_or_UBA7703.pdf
- Revised supplementary materials/5 Forward MR analysis results/plot/leaveoneout_or_UBA8904.pdf
- Revised supplementary materials/5 Forward MR analysis results/plot/leaveoneout_or_V9D3004.pdf
- Revised supplementary materials/5 Forward MR analysis results/plot/legends.docx
- Revised supplementary materials/5 Forward MR analysis results/plot/scatter_or_Acidaminococcus fermentans.pdf
- Revised supplementary materials/5 Forward MR analysis results/plot/scatter_or_CAG-475.pdf
- Revised supplementary materials/5 Forward MR analysis results/plot/scatter_or_CAG-510 sp002432425.pdf
- Revised supplementary materials/5 Forward MR analysis results/plot/scatter_or_CAG-884.pdf
- Revised supplementary materials/5 Forward MR analysis results/plot/scatter_or_Coprobacillus.pdf
- Revised supplementary materials/5 Forward MR analysis results/plot/scatter_or_Coprobacter secundus.pdf
- Revised supplementary materials/5 Forward MR analysis results/plot/scatter_or_DTU024 sp002411105.pdf
- Revised supplementary materials/5 Forward MR analysis results/plot/scatter_or_Endozoicomonadaceae.pdf
- Revised supplementary materials/5 Forward MR analysis results/plot/scatter_or_Enorma massiliensis.pdf
- Revised supplementary materials/5 Forward MR analysis results/plot/scatter_or_Enterococcus faecalis.pdf
- Revised supplementary materials/5 Forward MR analysis results/plot/scatter_or_Eubacterium callanderi.pdf
- Revised supplementary materials/5 Forward MR analysis results/plot/scatter_or_Faecalicatena torques.pdf
- Revised supplementary materials/5 Forward MR analysis results/plot/scatter_or_Fibrobacteria.pdf
- Revised supplementary materials/5 Forward MR analysis results/plot/scatter_or_Francisellaceae.pdf
- Revised supplementary materials/5 Forward MR analysis results/plot/scatter_or_Geminocystis.pdf
- Revised supplementary materials/5 Forward MR analysis results/plot/scatter_or_koll11.pdf
- Revised supplementary materials/5 Forward MR analysis results/plot/scatter_or_Lachnospira rogosae.pdf
- Revised supplementary materials/5 Forward MR analysis results/plot/scatter_or_Olsenella C.pdf
- Revised supplementary materials/5 Forward MR analysis results/plot/scatter_or_Parabacteroides.pdf
- Revised supplementary materials/5 Forward MR analysis results/plot/scatter_or_Prevotella sp002933775.pdf
- Revised supplementary materials/5 Forward MR analysis results/plot/scatter_or_UBA1066.pdf
- Revised supplementary materials/5 Forward MR analysis results/plot/scatter_or_UBA7703.pdf
- Revised supplementary materials/5 Forward MR analysis results/plot/scatter_or_UBA8904.pdf
- Revised supplementary materials/5 Forward MR analysis results/plot/scatter_or_V9D3004.pdf
- Revised supplementary materials/6 Inverse MR analysis results/
- Revised supplementary materials/6 Inverse MR analysis results/Inverse MR analysis results.csv
- Revised supplementary materials/6 Inverse MR analysis results/plot/
- Revised supplementary materials/6 Inverse MR analysis results/plot/forest_or_Alistipes shahii.pdf
- Revised supplementary materials/6 Inverse MR analysis results/plot/forest_or_An181.pdf
- Revised supplementary materials/6 Inverse MR analysis results/plot/forest_or_Aureimonas.pdf
- Revised supplementary materials/6 Inverse MR analysis results/plot/forest_or_Blautia A sp002159835.pdf
- Revised supplementary materials/6 Inverse MR analysis results/plot/forest_or_CAG-302.pdf
- Revised supplementary materials/6 Inverse MR analysis results/plot/forest_or_CAG-485 sp002404675.pdf
- Revised supplementary materials/6 Inverse MR analysis results/plot/forest_or_CAG-83 sp002392625.pdf
- Revised supplementary materials/6 Inverse MR analysis results/plot/forest_or_Enterococcus A.pdf
- Revised supplementary materials/6 Inverse MR analysis results/plot/forest_or_Enterococcus B.pdf
- Revised supplementary materials/6 Inverse MR analysis results/plot/forest_or_Faecalibacterium sp002160895.pdf
- Revised supplementary materials/6 Inverse MR analysis results/plot/forest_or_Gemmatimonadaceae.pdf
- Revised supplementary materials/6 Inverse MR analysis results/plot/forest_or_Lactobacillus B.pdf
- Revised supplementary materials/6 Inverse MR analysis results/plot/forest_or_Microvirga.pdf
- Revised supplementary materials/6 Inverse MR analysis results/plot/forest_or_Phascolarctobacterium sp003150755.pdf
- Revised supplementary materials/6 Inverse MR analysis results/plot/forest_or_RUG472.pdf
- Revised supplementary materials/6 Inverse MR analysis results/plot/forest_or_Spirillospora.pdf
- Revised supplementary materials/6 Inverse MR analysis results/plot/forest_or_UBA1777 sp900316255.pdf
- Revised supplementary materials/6 Inverse MR analysis results/plot/forest_or_UBA7703.pdf
- Revised supplementary materials/6 Inverse MR analysis results/plot/funnel_or_Alistipes shahii.pdf
- Revised supplementary materials/6 Inverse MR analysis results/plot/funnel_or_An181.pdf
- Revised supplementary materials/6 Inverse MR analysis results/plot/funnel_or_Aureimonas.pdf
- Revised supplementary materials/6 Inverse MR analysis results/plot/funnel_or_Blautia A sp002159835.pdf
- Revised supplementary materials/6 Inverse MR analysis results/plot/funnel_or_CAG-302.pdf
- Revised supplementary materials/6 Inverse MR analysis results/plot/funnel_or_CAG-485 sp002404675.pdf
- Revised supplementary materials/6 Inverse MR analysis results/plot/funnel_or_CAG-83 sp002392625.pdf
- Revised supplementary materials/6 Inverse MR analysis results/plot/funnel_or_Enterococcus A.pdf
- Revised supplementary materials/6 Inverse MR analysis results/plot/funnel_or_Enterococcus B.pdf
- Revised supplementary materials/6 Inverse MR analysis results/plot/funnel_or_Faecalibacterium sp002160895.pdf
- Revised supplementary materials/6 Inverse MR analysis results/plot/funnel_or_Gemmatimonadaceae.pdf
- Revised supplementary materials/6 Inverse MR analysis results/plot/funnel_or_Lactobacillus B.pdf
- Revised supplementary materials/6 Inverse MR analysis results/plot/funnel_or_Microvirga.pdf
- Revised supplementary materials/6 Inverse MR analysis results/plot/funnel_or_Phascolarctobacterium sp003150755.pdf
- Revised supplementary materials/6 Inverse MR analysis results/plot/funnel_or_RUG472.pdf
- Revised supplementary materials/6 Inverse MR analysis results/plot/funnel_or_Spirillospora.pdf
- Revised supplementary materials/6 Inverse MR analysis results/plot/funnel_or_UBA1777 sp900316255.pdf
- Revised supplementary materials/6 Inverse MR analysis results/plot/funnel_or_UBA7703.pdf
- Revised supplementary materials/6 Inverse MR analysis results/plot/leaveoneout_or_Alistipes shahii.pdf
- Revised supplementary materials/6 Inverse MR analysis results/plot/leaveoneout_or_An181.pdf
- Revised supplementary materials/6 Inverse MR analysis results/plot/leaveoneout_or_Aureimonas.pdf
- Revised supplementary materials/6 Inverse MR analysis results/plot/leaveoneout_or_Blautia A sp002159835.pdf
- Revised supplementary materials/6 Inverse MR analysis results/plot/leaveoneout_or_CAG-302.pdf
- Revised supplementary materials/6 Inverse MR analysis results/plot/leaveoneout_or_CAG-485 sp002404675.pdf
- Revised supplementary materials/6 Inverse MR analysis results/plot/leaveoneout_or_CAG-83 sp002392625.pdf
- Revised supplementary materials/6 Inverse MR analysis results/plot/leaveoneout_or_Enterococcus A.pdf
- Revised supplementary materials/6 Inverse MR analysis results/plot/leaveoneout_or_Enterococcus B.pdf
- Revised supplementary materials/6 Inverse MR analysis results/plot/leaveoneout_or_Faecalibacterium sp002160895.pdf
- Revised supplementary materials/6 Inverse MR analysis results/plot/leaveoneout_or_Gemmatimonadaceae.pdf
- Revised supplementary materials/6 Inverse MR analysis results/plot/leaveoneout_or_Lactobacillus B.pdf
- Revised supplementary materials/6 Inverse MR analysis results/plot/leaveoneout_or_Microvirga.pdf
- Revised supplementary materials/6 Inverse MR analysis results/plot/leaveoneout_or_Phascolarctobacterium sp003150755.pdf
- Revised supplementary materials/6 Inverse MR analysis results/plot/leaveoneout_or_RUG472.pdf
- Revised supplementary materials/6 Inverse MR analysis results/plot/leaveoneout_or_Spirillospora.pdf
- Revised supplementary materials/6 Inverse MR analysis results/plot/leaveoneout_or_UBA1777 sp900316255.pdf
- Revised supplementary materials/6 Inverse MR analysis results/plot/leaveoneout_or_UBA7703.pdf
- Revised supplementary materials/6 Inverse MR analysis results/plot/legends.docx
- Revised supplementary materials/6 Inverse MR analysis results/plot/scatter_or_Alistipes shahii.pdf
- Revised supplementary materials/6 Inverse MR analysis results/plot/scatter_or_An181.pdf
- Revised supplementary materials/6 Inverse MR analysis results/plot/scatter_or_Aureimonas.pdf
- Revised supplementary materials/6 Inverse MR analysis results/plot/scatter_or_Blautia A sp002159835.pdf
- Revised supplementary materials/6 Inverse MR analysis results/plot/scatter_or_CAG-302.pdf
- Revised supplementary materials/6 Inverse MR analysis results/plot/scatter_or_CAG-485 sp002404675.pdf
- Revised supplementary materials/6 Inverse MR analysis results/plot/scatter_or_CAG-83 sp002392625.pdf
- Revised supplementary materials/6 Inverse MR analysis results/plot/scatter_or_Enterococcus A.pdf
- Revised supplementary materials/6 Inverse MR analysis results/plot/scatter_or_Enterococcus B.pdf
- Revised supplementary materials/6 Inverse MR analysis results/plot/scatter_or_Faecalibacterium sp002160895.pdf
- Revised supplementary materials/6 Inverse MR analysis results/plot/scatter_or_Gemmatimonadaceae.pdf
- Revised supplementary materials/6 Inverse MR analysis results/plot/scatter_or_Lactobacillus B.pdf
- Revised supplementary materials/6 Inverse MR analysis results/plot/scatter_or_Microvirga.pdf
- Revised supplementary materials/6 Inverse MR analysis results/plot/scatter_or_Phascolarctobacterium sp003150755.pdf
- Revised supplementary materials/6 Inverse MR analysis results/plot/scatter_or_RUG472.pdf
- Revised supplementary materials/6 Inverse MR analysis results/plot/scatter_or_Spirillospora.pdf
- Revised supplementary materials/6 Inverse MR analysis results/plot/scatter_or_UBA1777 sp900316255.pdf
- Revised supplementary materials/6 Inverse MR analysis results/plot/scatter_or_UBA7703.pdf
- Revised supplementary materials/7 Common SNP SMR results Plot/
- Revised supplementary materials/7 Common SNP SMR results Plot/ENSG00000091127_locusplot.pdf
- Revised supplementary materials/7 Common SNP SMR results Plot/ENSG00000111801_locusplot.pdf
- Revised supplementary materials/7 Common SNP SMR results Plot/ENSG00000112343_locusplot.pdf
- Revised supplementary materials/7 Common SNP SMR results Plot/ENSG00000112763_locusplot.pdf
- Revised supplementary materials/7 Common SNP SMR results Plot/ENSG00000124508_locusplot.pdf
- Revised supplementary materials/7 Common SNP SMR results Plot/ENSG00000157578_locusplot.pdf
- Revised supplementary materials/7 Common SNP SMR results Plot/ENSG00000158373_locusplot.pdf
- Revised supplementary materials/7 Common SNP SMR results Plot/ENSG00000158406_locusplot.pdf
- Revised supplementary materials/7 Common SNP SMR results Plot/ENSG00000168274_locusplot.pdf
- Revised supplementary materials/7 Common SNP SMR results Plot/ENSG00000168827_locusplot.pdf
- Revised supplementary materials/7 Common SNP SMR results Plot/ENSG00000174891_locusplot.pdf
- Revised supplementary materials/7 Common SNP SMR results Plot/ENSG00000182093_locusplot.pdf
- Revised supplementary materials/7 Common SNP SMR results Plot/ENSG00000182952_locusplot.pdf
- Revised supplementary materials/7 Common SNP SMR results Plot/ENSG00000183527_locusplot.pdf
- Revised supplementary materials/7 Common SNP SMR results Plot/ENSG00000185658_locusplot.pdf
- Revised supplementary materials/7 Common SNP SMR results Plot/ENSG00000186470_locusplot.pdf
- Revised supplementary materials/7 Common SNP SMR results Plot/ENSG00000196966_locusplot.pdf
- Revised supplementary materials/7 Common SNP SMR results Plot/ENSG00000197846_locusplot.pdf
- Revised supplementary materials/7 Common SNP SMR results Plot/ENSG00000198518_locusplot.pdf
- Revised supplementary materials/7 Common SNP SMR results Plot/ENSG00000205581_locusplot.pdf
- Revised supplementary materials/7 Common SNP SMR results Plot/ENSG00000217275_locusplot.pdf
- Revised supplementary materials/7 Common SNP SMR results Plot/ENSG00000228223_locusplot.pdf
- Revised supplementary materials/7 Common SNP SMR results Plot/ENSG00000261584_locusplot.pdf
- Revised supplementary materials/7 Common SNP SMR results Plot/legends.docx
