# Supplementary material for: Multi-omics reveals cross-tissue regulatory mechanisms of autism risk loci via gut microbiota-immunity-brain axis
Source: AMB Express. 2025 Oct 29;15:161. doi: 10.1186/s13568-025-01969-4 (PMC12572420; doi:10.1186/s13568-025-01969-4)
Supplement: Supplementary file 2 — Supplementary Material 2 [file 13568_2025_1969_MOESM2_ESM.zip › Revised supplementary materials/2 enrichment results of novel loci in the brain region eQTL data/1 enrichment levels of novel loci in the brain region eQTL data.xlsx]

## Sheet: Enrichment results
Brain region	eGenes_overlap	total_egenes_snps	pvalue_egenes	signif_pairs_overlap	total_signif_snps	pvalue_signif	adj_pvalue_eGenes	adj_pvalue_signif
Brain_Amygdala	0	24635	1	2	476995	0.17167	1	0.17167
Brain_Anterior_cingulate_cortex_BA24	0	25028	1	3	737850	0.108869	1	0.117941
Brain_Caudate_basal_ganglia	0	25293	1	4	1025369	0.076313	1	0.0901881
Brain_Cerebellar_Hemisphere	0	25341	1	5	1159966	0.0345106	1	0.0522152
Brain_Cerebellum	1	25868	0.0397331	6	1157395	0.00911412	0.258265	0.0398686
Brain_Cortex	0	25685	1	5	1016994	0.0210784	1	0.0456698
Brain_Frontal_Cortex_BA9	0	25462	1	5	995996	0.019456	1	0.0456698
Brain_Hippocampus	0	25101	1	5	726039	0.00547206	1	0.0398686
Brain_Hypothalamus	0	25821	1	4	738364	0.0282828	1	0.0522152
Brain_Nucleus_accumbens_basal_ganglia	0	25432	1	4	996030	0.0702008	1	0.0901881
Brain_Putamen_basal_ganglia	1	24516	0.0376953	5	824042	0.00920044	0.258265	0.0398686
Brain_Spinal_cord_cervical_c-1	0	25258	1	4	662123	0.0199278	1	0.0456698
Brain_Substantia_nigra	0	24813	1	3	463591	0.036149	1	0.0522152

## Sheet: Enrichment_with_snp_ids
Brain regions	SNP	CHR	BP	EA	OA	beta	se	P	data types
Brain_Cerebellum	rs17764737	chr15	42393436	T	C	-0.041	0.0073	2.064e-08	eGenes
Brain_Putamen_basal_ganglia	rs2735307	chr21	39341432	T	C	0.0157	0.0027	9.286e-09	eGenes
Brain_Amygdala	rs2635482	chr8	81815280	T	C	-0.0175	0.003	6.47e-09	signif_pairs
Brain_Amygdala	rs73073015	chr3	49465733	A	G	0.0303	0.0048	2.679e-10	signif_pairs
Brain_Anterior_cingulate_cortex_BA24	rs2635482	chr8	81815280	T	C	-0.0175	0.003	6.47e-09	signif_pairs
Brain_Anterior_cingulate_cortex_BA24	rs2735307	chr21	39341432	T	C	0.0157	0.0027	9.286e-09	signif_pairs
Brain_Anterior_cingulate_cortex_BA24	rs73073015	chr3	49465733	A	G	0.0303	0.0048	2.679e-10	signif_pairs
Brain_Caudate_basal_ganglia	rs11018825	chr11	88211504	A	G	-0.0286	0.0048	3.518e-09	signif_pairs
Brain_Caudate_basal_ganglia	rs2635482	chr8	81815280	T	C	-0.0175	0.003	6.47e-09	signif_pairs
Brain_Caudate_basal_ganglia	rs2735307	chr21	39341432	T	C	0.0157	0.0027	9.286e-09	signif_pairs
Brain_Caudate_basal_ganglia	rs73073015	chr3	49465733	A	G	0.0303	0.0048	2.679e-10	signif_pairs
Brain_Cerebellar_Hemisphere	rs11742387	chr5	78518702	A	G	0.0167	0.003	4.233e-08	signif_pairs
Brain_Cerebellar_Hemisphere	rs2635482	chr8	81815280	T	C	-0.0175	0.003	6.47e-09	signif_pairs
Brain_Cerebellar_Hemisphere	rs2735307	chr21	39341432	T	C	0.0157	0.0027	9.286e-09	signif_pairs
Brain_Cerebellar_Hemisphere	rs73073015	chr3	49465733	A	G	0.0303	0.0048	2.679e-10	signif_pairs
Brain_Cerebellar_Hemisphere	rs9913471	chr17	67878379	T	C	0.0186	0.0033	2.113e-08	signif_pairs
Brain_Cerebellum	rs11742387	chr5	78518702	A	G	0.0167	0.003	4.233e-08	signif_pairs
Brain_Cerebellum	rs2635482	chr8	81815280	T	C	-0.0175	0.003	6.47e-09	signif_pairs
Brain_Cerebellum	rs2735307	chr21	39341432	T	C	0.0157	0.0027	9.286e-09	signif_pairs
Brain_Cerebellum	rs73073015	chr3	49465733	A	G	0.0303	0.0048	2.679e-10	signif_pairs
Brain_Cerebellum	rs989134	chr6	26335996	C	A	0.0157	0.0028	2.765e-08	signif_pairs
Brain_Cerebellum	rs9913471	chr17	67878379	T	C	0.0186	0.0033	2.113e-08	signif_pairs
Brain_Cortex	rs2635482	chr8	81815280	T	C	-0.0175	0.003	6.47e-09	signif_pairs
Brain_Cortex	rs2735307	chr21	39341432	T	C	0.0157	0.0027	9.286e-09	signif_pairs
Brain_Cortex	rs73073015	chr3	49465733	A	G	0.0303	0.0048	2.679e-10	signif_pairs
Brain_Cortex	rs989134	chr6	26335996	C	A	0.0157	0.0028	2.765e-08	signif_pairs
Brain_Cortex	rs9913471	chr17	67878379	T	C	0.0186	0.0033	2.113e-08	signif_pairs
Brain_Frontal_Cortex_BA9	rs12468984	chr2	15270984	A	G	-0.0244	0.0044	2.41e-08	signif_pairs
Brain_Frontal_Cortex_BA9	rs2635482	chr8	81815280	T	C	-0.0175	0.003	6.47e-09	signif_pairs
Brain_Frontal_Cortex_BA9	rs2735307	chr21	39341432	T	C	0.0157	0.0027	9.286e-09	signif_pairs
Brain_Frontal_Cortex_BA9	rs73073015	chr3	49465733	A	G	0.0303	0.0048	2.679e-10	signif_pairs
Brain_Frontal_Cortex_BA9	rs989134	chr6	26335996	C	A	0.0157	0.0028	2.765e-08	signif_pairs
Brain_Hippocampus	rs12468984	chr2	15270984	A	G	-0.0244	0.0044	2.41e-08	signif_pairs
Brain_Hippocampus	rs2635482	chr8	81815280	T	C	-0.0175	0.003	6.47e-09	signif_pairs
Brain_Hippocampus	rs2735307	chr21	39341432	T	C	0.0157	0.0027	9.286e-09	signif_pairs
Brain_Hippocampus	rs73073015	chr3	49465733	A	G	0.0303	0.0048	2.679e-10	signif_pairs
Brain_Hippocampus	rs9913471	chr17	67878379	T	C	0.0186	0.0033	2.113e-08	signif_pairs
Brain_Hypothalamus	rs2635482	chr8	81815280	T	C	-0.0175	0.003	6.47e-09	signif_pairs
Brain_Hypothalamus	rs2735307	chr21	39341432	T	C	0.0157	0.0027	9.286e-09	signif_pairs
Brain_Hypothalamus	rs73073015	chr3	49465733	A	G	0.0303	0.0048	2.679e-10	signif_pairs
Brain_Hypothalamus	rs76504400	chr2	1719132	A	G	0.0208	0.0037	1.564e-08	signif_pairs
Brain_Nucleus_accumbens_basal_ganglia	rs2635482	chr8	81815280	T	C	-0.0175	0.003	6.47e-09	signif_pairs
Brain_Nucleus_accumbens_basal_ganglia	rs2735307	chr21	39341432	T	C	0.0157	0.0027	9.286e-09	signif_pairs
Brain_Nucleus_accumbens_basal_ganglia	rs73073015	chr3	49465733	A	G	0.0303	0.0048	2.679e-10	signif_pairs
Brain_Nucleus_accumbens_basal_ganglia	rs9913471	chr17	67878379	T	C	0.0186	0.0033	2.113e-08	signif_pairs
Brain_Putamen_basal_ganglia	rs17764737	chr15	42393436	T	C	-0.041	0.0073	2.064e-08	signif_pairs
Brain_Putamen_basal_ganglia	rs2635482	chr8	81815280	T	C	-0.0175	0.003	6.47e-09	signif_pairs
Brain_Putamen_basal_ganglia	rs2735307	chr21	39341432	T	C	0.0157	0.0027	9.286e-09	signif_pairs
Brain_Putamen_basal_ganglia	rs73073015	chr3	49465733	A	G	0.0303	0.0048	2.679e-10	signif_pairs
Brain_Putamen_basal_ganglia	rs9913471	chr17	67878379	T	C	0.0186	0.0033	2.113e-08	signif_pairs
Brain_Spinal_cord_cervical_c-1	rs2635482	chr8	81815280	T	C	-0.0175	0.003	6.47e-09	signif_pairs
Brain_Spinal_cord_cervical_c-1	rs2735307	chr21	39341432	T	C	0.0157	0.0027	9.286e-09	signif_pairs
Brain_Spinal_cord_cervical_c-1	rs73073015	chr3	49465733	A	G	0.0303	0.0048	2.679e-10	signif_pairs
Brain_Spinal_cord_cervical_c-1	rs9913471	chr17	67878379	T	C	0.0186	0.0033	2.113e-08	signif_pairs
Brain_Substantia_nigra	rs2635482	chr8	81815280	T	C	-0.0175	0.003	6.47e-09	signif_pairs
Brain_Substantia_nigra	rs2735307	chr21	39341432	T	C	0.0157	0.0027	9.286e-09	signif_pairs
Brain_Substantia_nigra	rs73073015	chr3	49465733	A	G	0.0303	0.0048	2.679e-10	signif_pairs
Brain_Putamen_basal_ganglia	rs2735307	chr21	39341432	T	C	0.0157	0.0027	9.286e-09	both
