# Supplementary material for: Multi-omics reveals cross-tissue regulatory mechanisms of autism risk loci via gut microbiota-immunity-brain axis
Source: AMB Express. 2025 Oct 29;15:161. doi: 10.1186/s13568-025-01969-4 (PMC12572420; doi:10.1186/s13568-025-01969-4)
Supplement: Supplementary file 2 — Supplementary Material 2 [file 13568_2025_1969_MOESM2_ESM.zip › Revised supplementary materials/3 enrichment results of novel loci in the brain cell eQTL data/enrichment results of novel loci in the brain cell eQTL data.xlsx]

## Sheet: snp_enrichment_analysis
Cell_Type	Overlapping_SNPs	Total_Cell_SNPs	Total_GWAS_SNPs	P_Value	Fold_Enrichment	FDR
Astrocytes	24	4926991	47	0.00736339	1.55462	0.00972858
Endothelial	24	4791837	47	0.00499363	1.59846	0.00972858
Excitatory	26	5167730	47	0.00268106	1.60571	0.00714949
Inhibitory	26	5136998	47	0.00243828	1.61532	0.00714949
Microglia	23	4689255	47	0.00851251	1.56537	0.00972858
Oligodendrocytes	22	4837505	47	0.0262544	1.45143	0.0262544
OPCs	26	5037952	47	0.0017824	1.64707	0.00714949
Pericytes	23	4672941	47	0.00813202	1.57084	0.00972858
