# Supplementary material for: Multi-omics reveals cross-tissue regulatory mechanisms of autism risk loci via gut microbiota-immunity-brain axis
Source: AMB Express. 2025 Oct 29;15:161. doi: 10.1186/s13568-025-01969-4 (PMC12572420; doi:10.1186/s13568-025-01969-4)
Supplement: Supplementary file 2 — Supplementary Material 2 [file 13568_2025_1969_MOESM2_ESM.zip › Revised supplementary materials/4 Novel loci SMR results/Novel loci SMR analysis results.xlsx]

## Sheet: Sheet1
probeID	ProbeChr	Gene	Probe_bp	topSNP	topSNP_chr	topSNP_bp	Freq	b_SMR	se_SMR	p_SMR	FDR_BH
BrainMeta v1 eQTL data
ENSG00000183527	21	PSMG1	40551236	rs2735307	21	40713358	0.404573	-0.04103	0.00814	4.64869e-07	1.16217e-06
ENSG00000185658	21	BRWD1	40624793	rs2735307	21	40713358	0.404573	-0.05336	0.012723	2.737e-05	2.737e-05
ENSG00000205581	21	HMGN1	40717907	rs2735307	21	40713358	0.404573	-0.02769	0.005312	1.872e-07	9.36001e-07
ENSG00000182093	21	WRB	40776312	rs2735307	21	40713358	0.404573	0.053392	0.011798	6.02163e-06	7.75846e-06
ENSG00000157578	21	LCA5L	40797750	rs2735307	21	40713358	0.404573	0.041459	0.009174	6.20677e-06	7.75846e-06
BrainMeta v2 eQTL data
ENSG00000257017.4	16	HP	72091722	rs2070939	16	72108474	0.457256	-0.10408	0.02014	2.36758e-07	6.31356e-07
ENSG00000261701.8	16	HPR	72104096	rs2070939	16	72108474	0.457256	-0.14662	0.031212	2.63284e-06	3.00896e-06
ENSG00000153237.18	2	CCDC148	159170425	rs199958221	2	159353829	0.282306	-0.13875	0.026422	1.50931e-07	6.03724e-07
ENSG00000158406.5	6	H4C8	26281852	rs989134	6	26336224	0.454274	-0.0628	0.013487	3.2238e-06	3.2238e-06
ENSG00000253893.2	8	FAM85B	8054738	rs2929306	8	9084909	0.476143	-0.17304	0.034957	7.41184e-07	1.48237e-06
ENSG00000173295.8	8	FAM86B3P	8094252	rs2929306	8	9084909	0.476143	-0.13242	0.024148	4.16551e-08	3.33241e-07
ENSG00000233609.3	8	RPL10P19	8827622	rs2929306	8	9084909	0.476143	0.180453	0.037313	1.32364e-06	2.11782e-06
ENSG00000269918.1	8	AF131215.6	10963208	rs2929306	8	9084909	0.476143	0.183142	0.038217	1.64948e-06	2.19931e-06
Brain-mMeta mQTL data
cg22367527	6		26289379	rs989134	6	26336224	0.454274	0.024995	0.005007	5.96931e-07	1.33223e-06
cg00631329	6		26305371	rs989134	6	26336224	0.454274	-0.01351	0.002436	2.93861e-08	1.17934e-07
cg13736514	6		26305472	rs989134	6	26336224	0.454274	-0.01354	0.002443	2.94835e-08	1.17934e-07
cg25972943	7		78192700	rs17439102	7	78217826	0.4334	0.030533	0.005577	4.38757e-08	1.31627e-07
cg02269231	14	LRFN5	43428300	rs75952149	14	43420162	0.202783	-0.15049	0.038481	9.19752e-05	9.19752e-05
cg16579770	16		72058938	rs2070939	16	72108474	0.542744	-0.08953	0.018012	6.66113e-07	1.33223e-06
cg23815491	16		72088622	rs2070939	16	72108474	0.542744	-0.04564	0.008103	1.77017e-08	1.17934e-07
cg26831730	16		72128746	rs2070939	16	72108474	0.542744	0.149383	0.036998	5.39978e-05	5.89066e-05
cg17971929	21		40555470	rs2735307	21	40713358	0.404573	0.021175	0.004556	3.35773e-06	4.02928e-06
cg11890956	21	PSMG1	40555474	rs2735307	21	40713358	0.404573	0.020208	0.004252	2.00497e-06	2.67329e-06
cg11644478	21		40555479	rs2735307	21	40713358	0.404573	0.020126	0.004226	1.91633e-06	2.67329e-06
cg15471946	21		40686621	rs2735307	21	40713358	0.404573	-0.02888	0.005875	8.86714e-07	1.52008e-06
