# Supplementary material for: Multi-omics reveals cross-tissue regulatory mechanisms of autism risk loci via gut microbiota-immunity-brain axis
Source: AMB Express. 2025 Oct 29;15:161. doi: 10.1186/s13568-025-01969-4 (PMC12572420; doi:10.1186/s13568-025-01969-4)
Supplement: Supplementary file 2 — Supplementary Material 2 [file 13568_2025_1969_MOESM2_ESM.zip › Revised supplementary materials/5 Forward MR analysis results/Forward MR analysis results.csv]

exposure	method	nsnp	mr_beta	mr_se	mr_pval	mr_or	mr_or_lci95	mr_or_uci95	pval_bh	het_Q	het_Q_df	het_Q_pval	pleio_intercept	pleio_pval	total_SNPs	valid_SNPs	avg_F_stat	presso_global_p	presso_distortion_p
Acidaminococcus fermentans	Inverse variance weighted	21	-0.046135582	0.022098704	0.036824423	0.954912485	0.914434863	0.997181856	0.04651506	50.15867414	20	0.000210183	-0.003832013	0.234668812	21	21	21.85912158	0.001	0.027
CAG-475	Inverse variance weighted	19	0.027345125	0.010568575	0.009670342	1.027722434	1.00665275	1.049233117	0.046138529	25.62057634	18	0.1087551	-0.002334826	0.462945565	19	19	22.2519525	0.114
CAG-510 sp002432425	Inverse variance weighted	17	0.051995375	0.021312068	0.014698845	1.053370871	1.010276163	1.098303842	0.046138529	14.73839869	16	0.543875588	0.000547398	0.848690125	17	17	22.93521866	0.516
CAG-884	Inverse variance weighted	17	-0.019942931	0.01015313	0.04950515	0.980254613	0.960940231	0.999957204	0.04950515	15.43614853	16	0.492955954	-0.003219193	0.187893094	17	17	22.20882774	0.534
Coprobacillus	Inverse variance weighted	22	-0.023715054	0.0119733	0.047629252	0.976563938	0.953913081	0.999752645	0.04950515	31.33556866	21	0.068251704	0.002111756	0.517667002	22	22	23.02294554	0.055
Coprobacter secundus	Inverse variance weighted	8	-0.036667002	0.018206234	0.044011572	0.963997091	0.930204132	0.9990177	0.048012624	4.076840046	7	0.770885633	-0.002221207	0.546131446	8	8	22.91322869	0.787
DTU024 sp002411105	Inverse variance weighted	17	0.054722158	0.02510399	0.029270867	1.056247104	1.005533593	1.109518323	0.046138529	15.68794598	16	0.474943951	0.00167208	0.496053062	17	17	22.81014713	0.482
Endozoicomonadaceae	Inverse variance weighted	15	-0.069022763	0.030031003	0.02153997	0.933305435	0.879955863	0.989889462	0.046138529	6.097699786	14	0.963968505	-0.002739438	0.283781285	15	15	22.0193004	0.968
Enorma massiliensis	Inverse variance weighted	28	0.04226501	0.013992677	0.0025235	1.043170893	1.014950013	1.07217646	0.046138529	26.35061608	27	0.499213694	0.000175103	0.927250788	28	28	22.0901693	0.508
Enterococcus faecalis	Inverse variance weighted	26	-0.040242333	0.018527669	0.029854707	0.960556636	0.926300516	0.996079604	0.046138529	25.74327739	25	0.421398369	0.004261915	0.068622691	26	26	22.56424229	0.412
Eubacterium callanderi	Inverse variance weighted	17	0.043445352	0.020316374	0.032481027	1.044402918	1.003631838	1.086830263	0.046138529	5.846413884	16	0.989671238	0.00176189	0.446294664	17	17	21.72101197	0.989
Faecalicatena torques	Inverse variance weighted	23	0.023937378	0.011641683	0.039765313	1.024226177	1.001120307	1.047865331	0.047718376	26.64098897	22	0.225180246	0.002234575	0.454715494	23	23	22.10452356	0.212
Fibrobacteria	Inverse variance weighted	20	0.139588817	0.060478179	0.020994374	1.149800923	1.021274733	1.294501978	0.046138529	25.64020393	19	0.140530326	0.00128562	0.60264529	20	20	21.98966676	0.167
Francisellaceae	Inverse variance weighted	11	0.098548765	0.03984238	0.01338096	1.103568219	1.020668394	1.19320126	0.046138529	6.935400069	10	0.731529188	-0.000302728	0.933461559	11	11	22.50030722	0.774
Geminocystis	Inverse variance weighted	14	-0.067119947	0.030980009	0.030268671	0.935083034	0.879993494	0.993621302	0.046138529	17.13786853	13	0.193077942	-0.002463341	0.535400362	14	14	22.43687709	0.199
koll11	Inverse variance weighted	16	-0.120569873	0.057221218	0.035110361	0.886415149	0.792372665	0.991619033	0.04651506	8.54291818	15	0.900179821	0.000701353	0.747173204	16	16	21.98283188	0.904
Lachnospira rogosae	Inverse variance weighted	21	0.022624371	0.010405137	0.029679138	1.022882243	1.002232792	1.043957145	0.046138529	25.84586107	20	0.170963186	0.001880076	0.553101872	21	21	22.24269438	0.197
Olsenella C	Inverse variance weighted	14	0.040247686	0.019922831	0.043364817	1.0410686	1.001199656	1.082525173	0.048012624	13.31476081	13	0.423803213	0.003345524	0.215916137	14	14	22.76599503	0.418
Parabacteroides	Inverse variance weighted	23	-0.021592776	0.009304973	0.020310438	0.978638679	0.960952284	0.996650592	0.046138529	19.4603336	22	0.61675711	-0.001645768	0.529640144	23	23	22.07347374	0.58
Prevotella sp002933775	Inverse variance weighted	15	-0.032264536	0.014734295	0.028541812	0.968250411	0.940688002	0.996620406	0.046138529	15.59360508	14	0.338816799	-0.004213632	0.149859913	15	15	21.83357082	0.343
UBA1066	Inverse variance weighted	21	0.064962112	0.030236733	0.031678019	1.067118592	1.00571438	1.132271859	0.046138529	17.96354874	20	0.589809559	3.14E-05	0.98708635	21	21	22.01170713	0.609
UBA7703	Inverse variance weighted	14	0.072115734	0.033762444	0.032681458	1.074779726	1.005959028	1.148308655	0.046138529	22.18612383	13	0.052544172	0.001829753	0.551120523	14	14	21.94299723	0.093
UBA8904	Inverse variance weighted	19	0.08148202	0.034122595	0.016944039	1.084893711	1.01470886	1.159933072	0.046138529	21.76625841	18	0.242528058	-0.001856846	0.605996624	19	19	21.14489932	0.278
V9D3004	Inverse variance weighted	17	0.036169526	0.016905138	0.032390489	1.036831602	1.003040067	1.071761543	0.046138529	21.13847862	16	0.173248812	-0.002480204	0.3513586	17	17	21.95295425	0.18
