# Supplementary material for: Multi-omics reveals cross-tissue regulatory mechanisms of autism risk loci via gut microbiota-immunity-brain axis
Source: AMB Express. 2025 Oct 29;15:161. doi: 10.1186/s13568-025-01969-4 (PMC12572420; doi:10.1186/s13568-025-01969-4)
Supplement: Supplementary file 2 — Supplementary Material 2 [file 13568_2025_1969_MOESM2_ESM.zip › Revised supplementary materials/6 Inverse MR analysis results/Inverse MR analysis results.csv]

exposure	method	nsnp	mr_beta	mr_se	mr_pval	mr_or	mr_or_lci95	mr_or_uci95	het_Q	het_Q_df	het_Q_pval	pleio_intercept	pleio_pval	total_SNPs	valid_SNPs	avg_F_stat	presso_global_p	presso_distortion_p
Aureimonas	Inverse variance weighted	46	-0.047882451	0.018425145	0.009356233	0.953245834	0.919435177	0.988299819	28.75467983	45	0.971561386	-0.00126091	0.431568561	46	46	37.54536364	0.979	NA
UBA7703	Inverse variance weighted	46	-0.063435291	0.024474336	0.009544458	0.938534849	0.894576381	0.984653387	27.24122889	45	0.983177849	4.37E-05	0.983557275	46	46	37.54536364	0.98	NA
Faecalibacterium sp002160895	Inverse variance weighted	46	0.056247175	0.023636131	0.017326195	1.057859127	1.009969727	1.108019284	46.47198639	45	0.411511532	-0.000547791	0.791453529	46	46	37.54536364	0.441	NA
Enterococcus B	Inverse variance weighted	46	0.058572193	0.024778054	0.018084971	1.060321531	1.010057447	1.113086936	48.16668762	45	0.345971438	0.001077583	0.619406303	46	46	37.54536364	0.363	NA
UBA1777 sp900316255	Inverse variance weighted	46	-0.054883885	0.023550812	0.019782615	0.946595055	0.903893734	0.991313653	44.49481749	45	0.493234034	-0.000943199	0.645581518	46	46	37.54536364	0.487	NA
An181	Inverse variance weighted	46	0.080784591	0.035318528	0.022177458	1.084137339	1.011627354	1.161844591	38.90313487	45	0.726763592	-0.00651533	0.03795307	46	46	37.54536364	0.735	NA
CAG-83 sp002392625	Inverse variance weighted	46	-0.083828235	0.037673318	0.026072148	0.919589196	0.85413336	0.990061188	48.58688772	45	0.330555002	0.000150629	0.963626987	46	46	37.54536364	0.321	NA
Blautia A sp002159835	Inverse variance weighted	46	0.078552455	0.035958784	0.028924523	1.081720096	1.008105915	1.160709751	34.13282242	45	0.881299418	-0.000653207	0.834085565	46	46	37.54536364	0.872	NA
Spirillospora	Inverse variance weighted	46	-0.044018003	0.020544864	0.032150792	0.95693673	0.919168396	0.996256952	62.88568994	45	0.040111611	0.001023403	0.569238698	46	46	37.54536364	0.036	NA
Gemmatimonadaceae	Inverse variance weighted	46	-0.043037196	0.020098265	0.032246718	0.95787576	0.920876085	0.996362036	53.32294427	45	0.184664692	0.002750314	0.113359966	46	46	37.54536364	0.198	NA
Microvirga	Inverse variance weighted	46	-0.042679303	0.020193312	0.034554867	0.958218639	0.921034123	0.996904389	53.79436768	45	0.173106741	0.000567611	0.748380539	46	46	37.54536364	0.179	NA
CAG-485 sp002404675	Inverse variance weighted	46	-0.075089639	0.035576595	0.034802652	0.927660328	0.865178214	0.994654824	44.0823955	45	0.510739576	-0.00238931	0.440143441	46	46	37.54536364	0.513	NA
CAG-302	Inverse variance weighted	46	-0.203754194	0.096816868	0.035332068	0.815662841	0.674681025	0.986104315	47.90883292	45	0.355606764	-0.000183714	0.982733919	46	46	37.54536364	0.407	NA
Phascolarctobacterium sp003150755	Inverse variance weighted	46	0.09970428	0.048307731	0.039023364	1.104844145	1.005033754	1.214566755	45.79204911	45	0.439101011	-0.000387007	0.927196428	46	46	37.54536364	0.457	NA
Alistipes shahii	Inverse variance weighted	46	-0.138068478	0.066912421	0.039072672	0.871039043	0.763977589	0.993103757	42.02377126	45	0.598775251	-0.006486444	0.266919484	46	46	37.54536364	0.609	NA
Lactobacillus B	Inverse variance weighted	46	0.093204158	0.04580153	0.041855166	1.097685814	1.00343906	1.200784576	44.9142748	45	0.475553947	-0.001625741	0.685040613	46	46	37.54536364	0.486	NA
RUG472	Inverse variance weighted	46	-0.058422458	0.029629592	0.048636957	0.943251379	0.89003325	0.999651603	45.65257629	45	0.444835642	-0.000660437	0.799258754	46	46	37.54536364	0.431	NA
Enterococcus A	Inverse variance weighted	46	0.042547659	0.021697421	0.049884312	1.043465786	1.000020714	1.088798293	48.64379832	45	0.328494991	0.003793398	0.041150102	46	46	37.54536364	0.348	NA
